# Supplementary material for: IL11 Stimulates IL33 Expression and Proinflammatory Fibroblast Activation across Tissues
Source: Int J Mol Sci. 2022 Aug 10;23(16):8900. doi: 10.3390/ijms23168900 (PMC9408968; doi:10.3390/ijms23168900)
Supplement: Supplementary file 1 [file ijms-23-08900-s001.zip]

Archive with 3 entries (3 files):
- Datafile S1.pdf
- ijms-1832112-supplementary.pdf
- Table S1-RNAseq HKF_1h_6h_24h_LFC_cleaned.xlsx
