# Supplementary material for: IL11 Stimulates IL33 Expression and Proinflammatory Fibroblast Activation across Tissues
Source: Int J Mol Sci. 2022 Aug 10;23(16):8900. doi: 10.3390/ijms23168900 (PMC9408968; doi:10.3390/ijms23168900)
Supplement: Supplementary file 1 [file ijms-23-08900-s001.zip › Table S1-RNAseq HKF_1h_6h_24h_LFC_cleaned.xlsx]

## Sheet: 1h vs basal
	baseMean	log2FoldChange	lfcSE	stat	pvalue	padj	gene
ENSG00000226806	4.21264	5.17362	1.13641	4.55259	5.29897e-06	NA	LCT-AS1
ENSG00000186891	3.30938	4.97909	1.1613	4.28753	1.8067e-05	NA	TNFRSF18
ENSG00000261103	2.73801	4.83131	1.18153	4.08901	4.33215e-05	NA	ENSG00000261103
ENSG00000162975	3.93086	4.39674	1.14951	3.82489	0.000130829	NA	KCNF1
ENSG00000273473	2.64353	4.26365	1.17832	3.61843	0.000296399	NA	ENSG00000273473
ENSG00000185101	2.03521	4.13031	1.21965	3.38646	0.000708014	NA	ANO9
ENSG00000257662	1.67506	3.95907	1.33535	2.96483	0.00302852	NA	EIF4A1P12
ENSG00000204880	4.58978	3.87675	1.16575	3.32555	0.000882439	NA	KRTAP4-8
ENSG00000224067	0.876127	3.85489	1.5387	2.5053	0.0122349	NA	ENSG00000224067
ENSG00000163357	0.730066	3.82429	1.57442	2.42901	0.0151403	NA	DCST1
ENSG00000163823	0.990265	3.72378	1.49726	2.48706	0.0128805	NA	CCR1
ENSG00000169508	9.29704	3.70745	0.924936	4.00833	6.11497e-05	0.000434845	GPR183
ENSG00000137033	2.29323	3.70213	1.29822	2.85169	0.00434869	NA	IL33
ENSG00000005102	3.59836	3.68108	0.996959	3.69231	0.000222225	NA	MEOX1
ENSG00000281469	0.666716	3.67217	1.63655	2.24385	0.0248422	NA	ENSG00000281469
ENSG00000164744	1.44751	3.54312	1.37463	2.57751	0.00995143	NA	SUN3
ENSG00000165606	1.95644	3.53922	1.33175	2.65756	0.00787077	NA	DRGX
ENSG00000131650	1.96595	3.5335	1.29044	2.73821	0.00617747	NA	KREMEN2
ENSG00000259348	1.63202	3.52209	1.28787	2.73483	0.00624134	NA	ENSG00000259348
ENSG00000223599	1.32562	3.49358	1.45218	2.40576	0.0161389	NA	ENSG00000223599
ENSG00000232618	2.79012	3.40836	1.21206	2.81203	0.004923	NA	ENSG00000232618
ENSG00000185477	2.44011	3.38485	1.24849	2.71116	0.00670475	NA	GPRIN3
ENSG00000221230	0.529847	3.37155	4.24037	0.795108	0.42655	NA	MIR548L
ENSG00000265646	0.740426	3.37051	1.68207	2.00378	0.0450932	NA	TUFMP1
ENSG00000275939	0.63913	3.35226	1.61953	2.0699	0.038462	NA	ENSG00000275939
ENSG00000116329	0.730122	3.33496	1.56992	2.12429	0.0336457	NA	OPRD1
ENSG00000228415	0.720628	3.32846	1.614	2.06224	0.0391847	NA	PTMAP1
ENSG00000270131	0.931636	3.32572	1.52168	2.18556	0.0288475	NA	ENSG00000270131
ENSG00000105679	0.851307	3.31489	1.46658	2.26029	0.0238035	NA	GAPDHS
ENSG00000266278	0.543009	3.28745	1.96944	1.66923	0.0950717	NA	LINC01910
ENSG00000170500	13.8847	3.28009	0.436702	7.51105	5.86561e-14	1.35532e-12	LONRF2
ENSG00000116014	1.91067	3.2718	1.28835	2.53953	0.0111001	NA	KISS1R
ENSG00000242828	0.53871	3.15457	2.01934	1.56218	0.118246	NA	ENSG00000242828
ENSG00000236319	0.558984	3.1442	1.69189	1.8584	0.0631127	NA	ENSG00000236319
ENSG00000215182	0.582969	3.13693	1.73228	1.81086	0.0701621	NA	MUC5AC
ENSG00000122574	0.839154	3.13442	1.60362	1.95459	0.0506315	NA	WIPF3
ENSG00000199436	1.02396	3.12812	1.5005	2.08472	0.0370943	NA	SNORD9
ENSG00000260037	0.662529	3.1278	1.64723	1.89882	0.0575878	NA	ENSG00000260037
ENSG00000176920	1.07459	3.126	1.36739	2.28611	0.0222481	NA	FUT2
ENSG00000232860	1.43137	3.12578	1.29842	2.40737	0.0160678	NA	SMG7-AS1
ENSG00000222898	2.08459	3.12424	1.26572	2.46834	0.0135741	NA	RN7SKP97
ENSG00000275485	1.97064	3.11634	1.26397	2.46551	0.0136817	NA	ENSG00000275485
ENSG00000253282	1.24808	3.1139	1.49352	2.08494	0.0370751	NA	ENSG00000253282
ENSG00000271914	0.747499	3.10238	1.52841	2.02981	0.0423759	NA	ENSG00000271914
ENSG00000243904	1.59365	3.09731	1.33124	2.32664	0.0199846	NA	RPSAP5
ENSG00000151962	1.17734	3.08447	1.573	1.96088	0.0498928	NA	RBM46
ENSG00000279430	0.429239	3.07997	2.12204	1.45142	0.146664	NA	ENSG00000279430
ENSG00000158516	1.97305	3.07636	1.22254	2.51636	0.0118574	NA	CPA2
ENSG00000165863	0.446266	3.07129	2.06241	1.48917	0.136442	NA	C10orf82
ENSG00000267293	1.07324	3.06714	1.65495	1.85332	0.0638368	NA	ENSG00000267293
ENSG00000232517	1.28639	2.99415	1.34358	2.22848	0.0258488	NA	ENSG00000232517
ENSG00000229915	1.42808	2.98015	1.3686	2.17752	0.0294421	NA	ENSG00000229915
ENSG00000256325	1.01801	2.97813	1.38098	2.15653	0.0310422	NA	ENSG00000256325
ENSG00000264644	1.30513	2.97155	1.36579	2.1757	0.0295781	NA	KRT18P8
ENSG00000248610	3.9036	2.94856	1.00716	2.92759	0.00341602	NA	HSPA8P4
ENSG00000177614	3.88103	2.91765	1.01923	2.8626	0.0042018	NA	PGBD5
ENSG00000225968	220.237	2.9129	0.132428	21.9961	3.13556e-107	1.13667e-104	ELFN1
ENSG00000158077	0.846172	2.89864	1.63813	1.76948	0.0768138	NA	NLRP14
ENSG00000230869	2.81225	2.89268	1.18056	2.45027	0.0142749	NA	AGAP10P
ENSG00000237223	0.760521	2.88853	1.69084	1.70834	0.0875732	NA	SULT1C2P1
ENSG00000279373	0.661281	2.88651	1.77451	1.62665	0.103811	NA	ENSG00000279373
ENSG00000258183	0.760599	2.87611	1.7153	1.67674	0.0935943	NA	LINC02392
ENSG00000275901	0.696827	2.86796	1.57011	1.8266	0.0677599	NA	ENSG00000275901
ENSG00000234210	0.57796	2.86734	1.71569	1.67125	0.0946733	NA	ENSG00000234210
ENSG00000259760	0.645285	2.85914	1.77149	1.61398	0.106533	NA	ENSG00000259760
ENSG00000200419	0.378259	2.85654	2.17922	1.31081	0.189923	NA	ENSG00000200419
ENSG00000204583	0.462341	2.85509	1.96856	1.45035	0.146962	NA	LRCOL1
ENSG00000270103	0.496661	2.85458	1.84556	1.54673	0.121929	NA	ENSG00000270103
ENSG00000274978	0.496661	2.85458	1.84556	1.54673	0.121929	NA	RNU11
ENSG00000237437	0.632432	2.85442	1.79705	1.5884	0.112197	NA	ASS1P12
ENSG00000236963	0.396243	2.85068	4.25522	0.669926	0.502905	NA	LINC01141
ENSG00000234772	0.493311	2.85065	3.68263	0.774078	0.438884	NA	LINC00412
ENSG00000207725	1.04229	2.84855	1.44047	1.97751	0.0479839	NA	MIR222
ENSG00000184115	0.949365	2.84553	1.49813	1.89939	0.0575134	NA	ENSG00000184115
ENSG00000243468	0.496985	2.84429	1.98793	1.43078	0.152493	NA	INGX
ENSG00000227492	1.90993	2.84019	1.37549	2.06485	0.0389373	NA	ENSG00000227492
ENSG00000219146	0.44643	2.83872	2.12475	1.33602	0.181541	NA	RPS4XP8
ENSG00000213886	0.709429	2.83807	1.55057	1.83034	0.0671993	NA	UBD
ENSG00000262533	0.670855	2.83739	1.61043	1.76188	0.0780896	NA	ENSG00000262533
ENSG00000218265	0.627476	2.83714	1.63401	1.73631	0.0825086	NA	RPS4XP7
ENSG00000227195	0.811041	2.83423	1.56326	1.81303	0.0698272	NA	MIR663AHG
ENSG00000255156	0.385887	2.82978	4.25593	0.664901	0.506114	NA	RNY1P9
ENSG00000228695	0.718208	2.82845	1.66335	1.70045	0.0890454	NA	CES1P1
ENSG00000186710	1.06904	2.82825	1.48794	1.90078	0.0573305	NA	CFAP73
ENSG00000197632	90.2465	2.82802	0.472572	5.98431	2.17309e-09	3.16798e-08	SERPINB2
ENSG00000254665	1.02757	2.82148	1.5155	1.86174	0.0626392	NA	ENSG00000254665
ENSG00000213269	0.894387	2.82054	1.51936	1.8564	0.0633962	NA	ENSG00000213269
ENSG00000259105	0.556486	2.81848	1.7218	1.63693	0.101645	NA	RPS3AP4
ENSG00000168748	0.549281	2.81658	1.80886	1.5571	0.119446	NA	CA7
ENSG00000213197	0.606062	2.81484	1.69573	1.65996	0.0969226	NA	ENSG00000213197
ENSG00000260790	0.512732	2.8144	1.93374	1.45542	0.145553	NA	ENSG00000260790
ENSG00000231439	0.506078	2.81187	1.81058	1.55302	0.120417	NA	WASIR2
ENSG00000281937	2.25748	2.8098	1.26812	2.21573	0.02671	NA	ENSG00000281937
ENSG00000224072	0.645558	2.80813	1.77249	1.58429	0.113128	NA	ENSG00000224072
ENSG00000255866	1.58221	2.80722	1.30079	2.15809	0.0309208	NA	ENSG00000255866
ENSG00000234017	1.27983	2.80595	1.39254	2.01499	0.0439059	NA	ENSG00000234017
ENSG00000263353	0.872994	2.80359	1.43198	1.95784	0.0502488	NA	PPIAL4A
ENSG00000231615	0.306692	2.80284	2.51114	1.11616	0.264353	NA	ENSG00000231615
ENSG00000201164	0.497408	2.80138	1.84893	1.51513	0.129738	NA	RNU4-36P
ENSG00000253923	0.588004	2.79269	1.81926	1.53507	0.124768	NA	ENSG00000253923
ENSG00000165105	1.02725	2.78984	1.49868	1.86153	0.0626687	NA	RASEF
ENSG00000132517	1.13884	2.78536	1.37218	2.02988	0.0423686	NA	SLC52A1
ENSG00000049249	2.91594	2.77784	1.17828	2.35754	0.0183962	NA	TNFRSF9
ENSG00000118513	24.0092	2.77767	0.434328	6.39534	1.60195e-10	2.70804e-09	MYB
ENSG00000227039	1.36042	2.77418	1.3825	2.00664	0.0447882	NA	ITGB2-AS1
ENSG00000257542	1.41129	2.77062	1.3908	1.9921	0.04636	NA	OR7E47P
ENSG00000124882	417.419	2.76443	0.0987259	28.001	1.57912e-172	1.61001e-169	EREG
ENSG00000170439	74.7496	2.73408	0.220849	12.3799	3.35927e-35	2.59715e-33	METTL7B
ENSG00000168334	12.7485	2.71506	0.681098	3.9863	6.71115e-05	0.000473935	XIRP1
ENSG00000250657	7.61259	2.67516	0.960622	2.78482	0.00535579	NA	ENSG00000250657
ENSG00000175820	3.89961	2.66794	0.908717	2.93595	0.00332533	NA	CCDC168
ENSG00000179388	6.16533	2.65249	0.682419	3.8869	0.000101534	NA	EGR3
ENSG00000131203	0.856114	2.63118	1.49379	1.76142	0.0781676	NA	IDO1
ENSG00000213041	1.13142	2.63021	1.39071	1.89128	0.0585873	NA	ENSG00000213041
ENSG00000205361	0.351157	2.62497	4.2635	0.615686	0.538102	NA	MT1DP
ENSG00000116785	0.733873	2.6168	1.53826	1.70114	0.0889161	NA	CFHR3
ENSG00000179165	0.825139	2.61677	1.55471	1.68313	0.0923506	NA	PXT1
ENSG00000224459	0.574378	2.61423	1.68598	1.55057	0.121004	NA	SLC25A34-AS1
ENSG00000269102	1.09089	2.6129	1.3818	1.89094	0.0586323	NA	ENSG00000269102
ENSG00000227363	1.6585	2.60855	1.33282	1.95716	0.0503287	NA	ENSG00000227363
ENSG00000134121	0.946014	2.59386	1.45459	1.78323	0.0745492	NA	CHL1
ENSG00000188257	0.614186	2.59361	1.62848	1.59266	0.111237	NA	PLA2G2A
ENSG00000179846	1.52263	2.59313	1.3454	1.92741	0.0539284	NA	NKPD1
ENSG00000270761	1.16585	2.59057	1.47023	1.76201	0.0780673	NA	ENSG00000270761
ENSG00000249346	0.578686	2.58897	1.85966	1.39217	0.163871	NA	LINC01016
ENSG00000227344	0.999933	2.58418	1.52551	1.69398	0.0902698	NA	HAUS6P1
ENSG00000109991	0.265974	2.57923	2.67001	0.966	0.334044	NA	P2RX3
ENSG00000259931	0.265974	2.57923	2.67001	0.966	0.334044	NA	ENSG00000259931
ENSG00000237406	0.576938	2.57788	1.85771	1.38766	0.16524	NA	NDUFA9P1
ENSG00000201441	0.818997	2.57533	1.56307	1.64761	0.0994333	NA	RNU6-646P
ENSG00000213128	0.556744	2.5664	1.85168	1.38598	0.165752	NA	RPL32P31
ENSG00000231735	0.263048	2.56541	2.67907	0.957573	0.338278	NA	ENSG00000231735
ENSG00000137648	0.462633	2.56441	2.0062	1.27825	0.201163	NA	TMPRSS4
ENSG00000259144	0.52634	2.5638	1.97521	1.29799	0.194292	NA	RANBP20P
ENSG00000260895	0.568881	2.56093	1.695	1.51088	0.13082	NA	ENSG00000260895
ENSG00000238160	3.32905	2.5571	0.892058	2.86652	0.00415017	NA	LINC02863
ENSG00000256361	0.442043	2.55664	1.90873	1.33945	0.180425	NA	ENSG00000256361
ENSG00000101197	0.503007	2.55572	1.86509	1.37029	0.170595	NA	BIRC7
ENSG00000243709	0.440118	2.55239	2.04893	1.24572	0.212869	NA	LEFTY1
ENSG00000253632	0.496018	2.55033	1.8708	1.36323	0.17281	NA	ENSG00000253632
ENSG00000105143	0.487782	2.55025	1.86647	1.36635	0.17183	NA	SLC1A6
ENSG00000163612	0.783299	2.54968	1.64749	1.54761	0.121716	NA	FAM86KP
ENSG00000275179	0.575768	2.54916	1.81017	1.40824	0.159059	NA	ENSG00000275179
ENSG00000225871	1.62035	2.54729	1.26475	2.01406	0.0440035	NA	ENSG00000225871
ENSG00000267882	1.86679	2.5469	1.23622	2.06024	0.039376	NA	ENSG00000267882
ENSG00000213117	0.436882	2.54619	2.03174	1.2532	0.210131	NA	ENSG00000213117
ENSG00000242578	1.18572	2.5418	1.3532	1.87835	0.0603327	NA	ENSG00000242578
ENSG00000220666	0.438624	2.54077	2.02953	1.2519	0.210606	NA	RCC2P7
ENSG00000280278	1.37748	2.54036	1.31444	1.93266	0.0532777	NA	ENSG00000280278
ENSG00000186847	0.430545	2.53671	3.60893	0.702899	0.482118	NA	KRT14
ENSG00000250433	0.256668	2.53627	3.01773	0.840457	0.400652	NA	CLSTN2-AS1
ENSG00000225378	0.362994	2.53439	2.10076	1.20642	0.227656	NA	ENSG00000225378
ENSG00000167011	0.393184	2.53423	2.06033	1.23001	0.218693	NA	NAT16
ENSG00000283265	2.57204	2.53225	1.38057	1.8342	0.0666241	NA	ENSG00000283265
ENSG00000172058	0.776305	2.53136	1.62617	1.55664	0.119557	NA	SERF1A
ENSG00000204876	4.03047	2.53066	1.32822	1.9053	0.0567407	NA	ENSG00000204876
ENSG00000243504	0.319841	2.52827	2.1462	1.17802	0.238788	NA	RPS23P1
ENSG00000227308	0.332589	2.52823	2.12237	1.19123	0.233563	NA	LINC02832
ENSG00000206144	0.389999	2.5279	1.93572	1.30592	0.191578	NA	MAPK6P1
ENSG00000259336	0.504259	2.52781	1.89301	1.33534	0.181766	NA	ENSG00000259336
ENSG00000179178	0.449057	2.5276	1.8064	1.39925	0.161739	NA	TMEM125
ENSG00000274364	0.497375	2.52754	1.78448	1.4164	0.156658	NA	ENSG00000274364
ENSG00000228830	0.539777	2.52754	1.78383	1.41692	0.156507	NA	ENSG00000228830
ENSG00000215007	1.49024	2.52534	1.30455	1.93579	0.0528936	NA	DNAJA1P3
ENSG00000271192	0.919772	2.5227	1.6149	1.56214	0.118256	NA	ENSG00000271192
ENSG00000188886	0.424638	2.52217	1.92186	1.31236	0.189398	NA	ASTL
ENSG00000272567	0.44365	2.52206	2.02902	1.24299	0.21387	NA	ENSG00000272567
ENSG00000244327	0.428173	2.52205	2.0366	1.23836	0.215582	NA	ENSG00000244327
ENSG00000233428	0.522607	2.52149	1.99376	1.26469	0.205982	NA	PPIAP65
ENSG00000265855	0.253302	2.51993	3.03088	0.831419	0.405737	NA	MIR4514
ENSG00000242094	0.780046	2.51853	1.61598	1.55851	0.119113	NA	FOXP1-IT1
ENSG00000144406	0.401522	2.51587	2.05481	1.22438	0.220808	NA	UNC80
ENSG00000262681	1.0149	2.51577	1.53662	1.63721	0.101586	NA	ENSG00000262681
ENSG00000254671	0.452704	2.51544	2.01712	1.24705	0.21238	NA	ENSG00000254671
ENSG00000260369	0.421246	2.51541	2.21301	1.13665	0.255686	NA	ENSG00000260369
ENSG00000235616	0.301784	2.51334	2.586	0.971903	0.331099	NA	ST13P2
ENSG00000184261	0.623036	2.51272	1.70932	1.47001	0.14156	NA	KCNK12
ENSG00000273180	0.320787	2.50849	2.31658	1.08284	0.278878	NA	ENSG00000273180
ENSG00000212724	69.3099	2.5083	0.243895	10.2843	8.29094e-25	3.97794e-23	KRTAP2-3
ENSG00000236532	0.250816	2.50729	2.71888	0.922178	0.356436	NA	LINC01695
ENSG00000278954	0.496208	2.50495	1.88643	1.32788	0.184219	NA	ENSG00000278954
ENSG00000261253	14.8641	2.50451	0.483867	5.17604	2.26646e-07	2.51687e-06	ENSG00000261253
ENSG00000204710	0.412582	2.50433	1.93413	1.29481	0.195386	NA	SPDYC
ENSG00000274286	0.298858	2.50042	2.36826	1.05581	0.291057	NA	ADRA2B
ENSG00000261402	1.43414	2.49878	1.50967	1.65518	0.0978884	NA	ENSG00000261402
ENSG00000233924	0.74255	2.49598	1.78575	1.39772	0.162196	NA	RPSAP13
ENSG00000267469	0.691929	2.49305	1.716	1.45283	0.146272	NA	ENSG00000267469
ENSG00000054938	0.247406	2.4913	2.73059	0.912367	0.361576	NA	CHRDL2
ENSG00000230918	2.05643	2.48997	1.13236	2.19892	0.0278834	NA	DPP4-DT
ENSG00000278399	0.306948	2.48955	4.26911	0.583154	0.559789	NA	ENSG00000278399
ENSG00000119714	50.4504	2.4894	0.23117	10.7687	4.8371e-27	2.70231e-25	GPR68
ENSG00000273769	0.445367	2.48755	1.90777	1.3039	0.192266	NA	ENSG00000273769
ENSG00000154783	0.613078	2.48692	1.74976	1.42129	0.155231	NA	FGD5
ENSG00000101187	23.5678	2.48622	0.34994	7.1047	1.20582e-12	2.48366e-11	SLCO4A1
ENSG00000272226	0.710489	2.48543	1.79144	1.38739	0.165322	NA	ENSG00000272226
ENSG00000252699	2.46687	2.48448	1.06609	2.33047	0.0197811	NA	SNORA21B
ENSG00000278514	0.379252	2.4842	2.07127	1.19936	0.230389	NA	ENSG00000278514
ENSG00000248994	0.375396	2.48408	2.07835	1.19522	0.232002	NA	ENSG00000248994
ENSG00000226856	0.465744	2.48219	1.89633	1.30894	0.190554	NA	THORLNC
ENSG00000264023	0.309094	2.48029	2.34147	1.05929	0.289468	NA	ENSG00000264023
ENSG00000122877	6.01133	2.47937	0.654997	3.78531	0.000153514	NA	EGR2
ENSG00000131730	0.682572	2.43275	1.75435	1.38669	0.165536	NA	CKMT2
ENSG00000243160	1.05522	2.43257	1.55859	1.56075	0.118582	NA	ENSG00000243160
ENSG00000279791	0.28711	2.42998	4.27175	0.568848	0.569459	NA	ENSG00000279791
ENSG00000100055	13.5538	2.42344	0.398361	6.08352	1.17571e-09	1.78248e-08	CYTH4
ENSG00000135625	0.862434	2.42069	1.52559	1.58673	0.112573	NA	EGR4
ENSG00000200879	7.36954	2.41698	0.641276	3.76902	0.000163893	NA	SNORD14E
ENSG00000151948	0.745546	2.41354	1.62913	1.48149	0.138476	NA	GLT1D1
ENSG00000254887	2.44323	2.40904	1.06719	2.25737	0.0239852	NA	ENSG00000254887
ENSG00000257553	1.31184	2.40833	1.35978	1.77112	0.0765412	NA	ENSG00000257553
ENSG00000200769	0.494686	2.40821	1.77662	1.3555	0.175259	NA	ENSG00000200769
ENSG00000265100	0.797402	2.40391	1.51425	1.58753	0.112394	NA	ENSG00000265100
ENSG00000110675	1.08776	2.4021	1.4448	1.66259	0.0963948	NA	ELMOD1
ENSG00000264500	1.06082	2.40097	1.34915	1.77962	0.0751377	NA	MIR3124
ENSG00000225369	1.05842	2.39934	1.44649	1.65874	0.0971686	NA	ENSG00000225369
ENSG00000179059	3.36857	2.3983	1.01052	2.37335	0.0176277	NA	ZFP42
ENSG00000244485	1.25203	2.39643	1.45427	1.64786	0.0993804	NA	RPL18P13
ENSG00000182230	0.744733	2.39428	1.52582	1.56918	0.116605	NA	FAM153B
ENSG00000128604	1.97488	2.39418	0.994237	2.40806	0.0160375	NA	IRF5
ENSG00000236347	0.901725	2.39378	1.47711	1.62059	0.105105	NA	ENSG00000236347
ENSG00000248323	9.82584	2.38771	0.526713	4.53322	5.80906e-06	5.11405e-05	LUCAT1
ENSG00000272817	0.879833	2.38457	1.49944	1.59031	0.111766	NA	ENSG00000272817
ENSG00000274008	0.950791	2.38446	1.5073	1.58194	0.113662	NA	ENSG00000274008
ENSG00000259771	0.773685	2.38404	1.6506	1.44435	0.14864	NA	ENSG00000259771
ENSG00000267764	1.8643	2.38077	1.27223	1.87134	0.0612977	NA	ENSG00000267764
ENSG00000229891	0.839614	2.379	1.75151	1.35825	0.174383	NA	LINC01315
ENSG00000273998	0.934402	2.37865	1.47166	1.61631	0.106028	NA	ENSG00000273998
ENSG00000281920	1.68417	2.37585	1.37129	1.73257	0.0831723	NA	ENSG00000281920
ENSG00000182459	1.06985	2.3744	1.52832	1.55361	0.120278	NA	TEX19
ENSG00000230839	0.893843	2.36532	1.50582	1.57079	0.116232	NA	ENSG00000230839
ENSG00000143851	0.749296	2.3648	1.65298	1.43063	0.152536	NA	PTPN7
ENSG00000279302	0.726767	2.3647	1.65446	1.42929	0.152921	NA	ENSG00000279302
ENSG00000268081	1.04315	2.35723	1.47793	1.59495	0.110724	NA	ENSG00000268081
ENSG00000255364	0.796816	2.35401	1.54225	1.52635	0.126923	NA	SMILR
ENSG00000184274	0.709103	2.35354	1.5529	1.51558	0.129626	NA	LINC00315
ENSG00000260576	0.707531	2.34569	1.65996	1.4131	0.157625	NA	EIF5A2P1
ENSG00000240770	0.635203	2.34063	1.69249	1.38295	0.166681	NA	C21orf91-OT1
ENSG00000272255	6.53087	2.33517	0.57265	4.07783	4.54574e-05	NA	ENSG00000272255
ENSG00000164935	68.1981	2.32918	0.197978	11.7649	5.92283e-32	4.07676e-30	DCSTAMP
ENSG00000236230	0.718334	2.31852	1.74651	1.32751	0.18434	NA	ENSG00000236230
ENSG00000275226	3.06718	2.31669	0.887696	2.60978	0.00906016	NA	LINC00547
ENSG00000167037	1.14045	2.30575	1.43446	1.60739	0.107968	NA	SGSM1
ENSG00000277342	1.28225	2.28592	1.32407	1.72644	0.0842683	NA	ENSG00000277342
ENSG00000171368	10.0422	2.28336	0.46535	4.90675	9.25958e-07	9.30693e-06	TPPP
ENSG00000227678	2.56483	2.26792	0.967398	2.34436	0.01906	NA	ENSG00000227678
ENSG00000184385	1.09181	2.26655	1.45258	1.56036	0.118674	NA	UMODL1-AS1
ENSG00000188916	7.13447	2.26518	0.654988	3.45835	0.000543485	NA	INSYN2A
ENSG00000186743	1.14854	2.26467	1.33665	1.69428	0.0902123	NA	TPI1P3
ENSG00000176435	1.32088	2.26407	1.32532	1.70831	0.0875782	NA	CLEC14A
ENSG00000267325	1.6411	2.26313	1.28069	1.76711	0.0772093	NA	LINC01415
ENSG00000276597	1.5777	2.26188	1.30269	1.73632	0.082507	NA	TRBV11-3
ENSG00000200959	1.42862	2.26135	1.30816	1.72865	0.0838726	NA	SNORA74A
ENSG00000166592	35.896	2.26098	0.251147	9.00262	2.20402e-19	7.74875e-18	RRAD
ENSG00000242550	39.5867	2.25715	0.47397	4.76222	1.91476e-06	1.83738e-05	SERPINB10
ENSG00000254739	2.2559	2.25175	1.2382	1.81857	0.0689765	NA	ENSG00000254739
ENSG00000111262	2.28408	2.24964	0.924136	2.43432	0.0149197	NA	KCNA1
ENSG00000271029	1.20584	2.2429	1.40777	1.59323	0.111109	NA	ENSG00000271029
ENSG00000265137	0.923694	2.24184	1.42308	1.57534	0.115178	NA	MIR3192
ENSG00000273997	1.62846	2.23999	1.30737	1.71336	0.0866461	NA	ENSG00000273997
ENSG00000274976	0.339366	2.23888	4.28098	0.522984	0.600985	NA	ENSG00000274976
ENSG00000248699	0.394587	2.23888	4.28098	0.522982	0.600987	NA	ENSG00000248699
ENSG00000225300	0.483043	2.23887	4.28098	0.522982	0.600987	NA	ENSG00000225300
ENSG00000159450	2.603	2.23437	0.959703	2.32819	0.0199019	NA	TCHH
ENSG00000278261	1.8123	2.23221	1.35323	1.64953	0.0990381	NA	SNORD1A
ENSG00000241280	3.21882	2.22953	0.901067	2.47432	0.0133489	NA	ENSG00000241280
ENSG00000207870	33.0718	2.22377	0.335346	6.63127	3.32802e-11	5.95938e-10	MIR221
ENSG00000235272	1.20904	2.21859	1.3362	1.66037	0.0968393	NA	RAMACL
ENSG00000258602	11.6795	2.21746	0.497835	4.4542	8.42061e-06	7.18062e-05	LINC01629
ENSG00000224992	1.67033	2.20437	1.14154	1.93104	0.0534784	NA	ENSG00000224992
ENSG00000136546	0.594165	2.20016	1.82741	1.20398	0.228599	NA	SCN7A
ENSG00000279476	0.523023	2.19356	3.53247	0.620971	0.534618	NA	ENSG00000279476
ENSG00000267570	1.87557	2.1905	1.09624	1.9982	0.0456952	NA	STK25P1
ENSG00000226126	0.260077	2.18708	2.74599	0.796464	0.425762	NA	PSMC1P12
ENSG00000256481	0.260077	2.18708	2.74599	0.796464	0.425762	NA	ENSG00000256481
ENSG00000280334	0.261172	2.18703	2.7421	0.797573	0.425118	NA	ENSG00000280334
ENSG00000222588	0.26282	2.18695	2.7363	0.799236	0.424153	NA	ENSG00000222588
ENSG00000230392	0.421189	2.18518	3.6137	0.604693	0.545383	NA	ENSG00000230392
ENSG00000250994	0.318581	2.18491	2.60105	0.840012	0.400902	NA	ENSG00000250994
ENSG00000242767	0.202278	2.18327	3.28995	0.663618	0.506935	NA	ZBTB20-AS4
ENSG00000275942	0.202278	2.18327	3.28995	0.663618	0.506935	NA	ENSG00000275942
ENSG00000232084	0.449154	2.18322	2.12798	1.02596	0.304911	NA	LINC01104
ENSG00000283406	1.2274	2.18145	1.49854	1.45572	0.145471	NA	ENSG00000283406
ENSG00000185046	22.8858	2.17501	0.327959	6.63194	3.31305e-11	5.9391e-10	ANKS1B
ENSG00000133101	11.554	2.17467	0.490838	4.43053	9.40025e-06	7.94794e-05	CCNA1
ENSG00000214018	0.439272	2.17278	2.08909	1.04006	0.298312	NA	RRM2P3
ENSG00000240311	0.329606	2.17216	2.36069	0.920138	0.357501	NA	ENSG00000240311
ENSG00000225169	0.401476	2.17003	2.26266	0.959064	0.337526	NA	BRI3P1
ENSG00000208027	0.497062	2.1699	3.72293	0.582848	0.559996	NA	MIR485
ENSG00000261346	0.513644	2.16732	1.84016	1.17779	0.238882	NA	ENSG00000261346
ENSG00000259788	0.407813	2.16603	2.1096	1.02675	0.304539	NA	ENSG00000259788
ENSG00000267251	0.407813	2.16603	2.1096	1.02675	0.304539	NA	ENSG00000267251
ENSG00000113205	0.590181	2.166	1.80638	1.19909	0.230494	NA	PCDHB3
ENSG00000174343	0.564498	2.16276	2.00744	1.07737	0.281314	NA	CHRNA9
ENSG00000242829	0.587714	2.16219	1.99141	1.08576	0.277586	NA	RPS26P21
ENSG00000248828	0.255666	2.16063	2.76021	0.782779	0.433757	NA	ENSG00000248828
ENSG00000215283	0.369391	2.15505	2.31757	0.929874	0.352436	NA	HMGB3P24
ENSG00000267927	0.580206	2.15456	1.70671	1.26241	0.206803	NA	ENSG00000267927
ENSG00000162456	0.197426	2.153	3.31746	0.648992	0.516343	NA	KNCN
ENSG00000259246	0.197426	2.153	3.31746	0.648992	0.516343	NA	HMGN2P47
ENSG00000240480	0.370247	2.15191	2.15026	1.00076	0.316941	NA	RPL29P2
ENSG00000222679	0.256484	2.15008	2.75656	0.779987	0.435399	NA	RNU6-1267P
ENSG00000242853	0.631472	2.14987	1.69371	1.26933	0.204324	NA	RN7SL749P
ENSG00000276823	0.929271	2.14943	1.54168	1.39421	0.163253	NA	ENSG00000276823
ENSG00000070193	0.522022	2.14892	2.02322	1.06213	0.288177	NA	FGF10
ENSG00000283235	0.903311	2.14885	1.53111	1.40346	0.160479	NA	ENSG00000283235
ENSG00000251221	0.523781	2.14877	2.0177	1.06496	0.286893	NA	LINC01337
ENSG00000090339	1210.76	2.14461	0.0686653	31.2329	3.81471e-214	6.22294e-211	ICAM1
ENSG00000183379	0.486714	2.14378	1.85269	1.15712	0.247225	NA	SYNDIG1L
ENSG00000159337	0.195941	2.14221	2.98678	0.71723	0.473232	NA	PLA2G4D
ENSG00000214100	0.603623	2.14155	1.70863	1.25337	0.210071	NA	PLAC9P1
ENSG00000146374	0.633661	2.14124	1.70568	1.25536	0.209349	NA	RSPO3
ENSG00000122787	1.86898	2.14087	1.06881	2.00304	0.0451726	NA	AKR1D1
ENSG00000283247	1.13007	2.14071	1.49436	1.43252	0.151995	NA	CCDC201
ENSG00000167612	1.67568	2.14042	1.3669	1.5659	0.117372	NA	ANKRD33
ENSG00000207585	0.928622	2.14019	1.75846	1.21708	0.223574	NA	MIR181D
ENSG00000276144	0.265912	2.13932	2.48506	0.860874	0.389308	NA	ENSG00000276144
ENSG00000147596	0.2678	2.13928	2.47955	0.862771	0.388264	NA	PRDM14
ENSG00000215458	0.311314	2.13693	2.22752	0.959329	0.337393	NA	AATBC
ENSG00000228714	0.345162	2.1363	2.17369	0.982799	0.325707	NA	ENSG00000228714
ENSG00000110324	0.720234	2.13612	1.62873	1.31153	0.18968	NA	IL10RA
ENSG00000252328	0.410694	2.13564	2.12168	1.00658	0.314136	NA	ENSG00000252328
ENSG00000196862	0.930303	2.13458	1.52831	1.39669	0.162505	NA	RGPD4
ENSG00000218069	0.450463	2.13333	1.96678	1.08468	0.278063	NA	RSL24D1P1
ENSG00000270232	0.540545	2.13284	1.93894	1.10001	0.27133	NA	MTCYBP22
ENSG00000121858	0.526782	2.13283	1.93806	1.10049	0.271117	NA	TNFSF10
ENSG00000162692	504.419	2.13231	0.0734453	29.0327	2.548e-185	3.4638e-182	VCAM1
ENSG00000267142	0.682587	2.13222	1.64422	1.2968	0.194701	NA	ENSG00000267142
ENSG00000262211	0.251866	2.13213	2.77244	0.769046	0.441866	NA	ENSG00000262211
ENSG00000252768	0.815681	2.13196	1.68198	1.26753	0.204966	NA	RNU6-856P
ENSG00000232892	0.667925	2.13165	1.58022	1.34896	0.17735	NA	ENSG00000232892
ENSG00000207313	1.00251	2.13137	1.53943	1.38452	0.166199	NA	SNORA2B
ENSG00000214417	0.92672	2.13096	1.5182	1.40361	0.160436	NA	KRT18P13
ENSG00000214866	0.5637	2.12999	1.79938	1.18374	0.236517	NA	DCDC2C
ENSG00000239494	0.537533	2.12954	1.78035	1.19614	0.231643	NA	RN7SL333P
ENSG00000240096	0.555202	2.12822	1.71335	1.24214	0.214184	NA	ENSG00000240096
ENSG00000281656	0.621097	2.12801	1.86282	1.14236	0.253305	NA	ENSG00000281656
ENSG00000279845	0.718936	2.128	1.63372	1.30255	0.192728	NA	ENSG00000279845
ENSG00000213791	1.11649	2.12756	1.51123	1.40783	0.159181	NA	ENSG00000213791
ENSG00000122375	0.541175	2.12547	1.89091	1.12404	0.260994	NA	OPN4
ENSG00000253535	0.567532	2.1254	1.88607	1.12689	0.259787	NA	ENSG00000253535
ENSG00000115616	0.885112	2.12426	1.45961	1.45536	0.145569	NA	SLC9A2
ENSG00000233956	1.01762	2.12425	1.46495	1.45005	0.147045	NA	BTF3P6
ENSG00000259215	0.695546	2.12407	1.56876	1.35398	0.175741	NA	ENSG00000259215
ENSG00000240048	0.502041	2.12385	1.74089	1.21998	0.222474	NA	DDX50P2
ENSG00000259793	0.193015	2.12361	3.00145	0.707528	0.479239	NA	ENSG00000259793
ENSG00000226774	0.193015	2.12361	3.00145	0.707528	0.479239	NA	ENSG00000226774
ENSG00000070031	0.250425	2.12237	2.53154	0.838371	0.401823	NA	SCT
ENSG00000123364	0.257629	2.12229	2.50895	0.845886	0.397617	NA	HOXC13
ENSG00000253507	0.264874	2.12221	2.48714	0.853273	0.393508	NA	ENSG00000253507
ENSG00000233110	0.292949	2.12205	2.44395	0.868286	0.385238	NA	ENSG00000233110
ENSG00000134940	0.759412	2.12167	1.67365	1.26769	0.20491	NA	ACRV1
ENSG00000174225	0.959701	2.12077	1.52111	1.39422	0.163252	NA	ARL13A
ENSG00000258284	0.756031	2.12027	1.56103	1.35825	0.174384	NA	POLR2KP1
ENSG00000274092	0.365005	2.11987	2.02804	1.04528	0.295892	NA	ENSG00000274092
ENSG00000250331	0.630672	2.11982	1.63717	1.2948	0.195389	NA	LINC01340
ENSG00000153266	0.45296	2.1194	1.96338	1.07946	0.280382	NA	FEZF2
ENSG00000260209	0.442065	2.11939	1.96278	1.07979	0.280235	NA	ENSG00000260209
ENSG00000178538	0.543706	2.11939	1.74534	1.21431	0.224629	NA	CA8
ENSG00000223718	0.506826	2.11902	1.81843	1.1653	0.243896	NA	ENSG00000223718
ENSG00000277867	0.531614	2.11901	1.83948	1.15196	0.249338	NA	ENSG00000277867
ENSG00000185272	0.51337	2.11817	1.82378	1.16141	0.245473	NA	RBM11
ENSG00000272282	1.2876	2.11758	1.16658	1.81521	0.0694917	NA	LINC02084
ENSG00000238231	0.699661	2.11702	1.71862	1.23181	0.218018	NA	ENSG00000238231
ENSG00000271567	0.679618	2.11682	1.70298	1.24301	0.213865	NA	PPIAL4E
ENSG00000214892	0.747217	2.11659	1.56228	1.3548	0.17548	NA	USP8P1
ENSG00000203435	0.682009	2.11634	1.58309	1.33685	0.181273	NA	E2F3P2
ENSG00000155849	1.00532	2.11601	1.60528	1.31816	0.187451	NA	ELMO1
ENSG00000212384	0.676588	2.11583	1.63097	1.29729	0.194533	NA	SNORD113-2
ENSG00000272247	0.896972	2.11574	1.62282	1.30374	0.192321	NA	ENSG00000272247
ENSG00000228039	0.422796	2.11403	1.86999	1.1305	0.258265	NA	ENSG00000228039
ENSG00000280427	0.24894	2.11369	2.53582	0.833533	0.404544	NA	ENSG00000280427
ENSG00000257758	0.30635	2.11351	2.4103	0.876865	0.38056	NA	KRT18P20
ENSG00000276772	0.370275	2.11323	2.03189	1.04003	0.298324	NA	ENSG00000276772
ENSG00000279168	0.36967	2.11271	2.02167	1.04503	0.296009	NA	ENSG00000279168
ENSG00000198975	0.385412	2.11264	1.99681	1.05801	0.290051	NA	MIRLET7A2
ENSG00000115009	84.9357	2.11253	0.242179	8.72302	2.70871e-18	8.83743e-17	CCL20
ENSG00000232196	0.369428	2.11239	2.33207	0.905801	0.365041	NA	MTRNR2L4
ENSG00000279544	0.379416	2.11239	2.31308	0.913235	0.361119	NA	ENSG00000279544
ENSG00000214204	0.2485	2.11235	3.10357	0.68062	0.496112	NA	HNRNPA1P43
ENSG00000271047	0.241057	2.11235	3.13702	0.673363	0.500717	NA	ENSG00000271047
ENSG00000233319	0.546	2.11234	1.89463	1.11491	0.264889	NA	PPIAP32
ENSG00000266240	0.19109	2.11228	3.7834	0.558304	0.576637	NA	MIR5091
ENSG00000276693	0.19109	2.11228	3.7834	0.558304	0.576637	NA	ENSG00000276693
ENSG00000255703	0.19109	2.11228	3.7834	0.558304	0.576637	NA	ENSG00000255703
ENSG00000254835	0.19109	2.11228	3.7834	0.558304	0.576637	NA	RNF185-AS1
ENSG00000135409	0.306463	2.11222	4.28779	0.492613	0.622286	NA	AMHR2
ENSG00000257127	0.317376	2.11222	4.28779	0.492613	0.622286	NA	CLLU1
ENSG00000230733	0.661626	2.11207	1.81482	1.16379	0.244509	NA	ENSG00000230733
ENSG00000166863	0.612571	2.11156	1.68833	1.25068	0.21105	NA	TAC3
ENSG00000227076	1.67164	2.1111	1.15072	1.83458	0.0665676	NA	ENSG00000227076
ENSG00000234693	0.654246	2.11092	1.69833	1.24294	0.21389	NA	ENSG00000234693
ENSG00000256915	0.630641	2.11084	1.70501	1.23802	0.215707	NA	ENSG00000256915
ENSG00000132204	1.0238	2.10963	1.53958	1.37026	0.170606	NA	LINC00470
ENSG00000199709	1.61224	2.10881	1.33154	1.58374	0.113253	NA	RNU4-23P
ENSG00000162892	0.766992	2.10878	1.58131	1.33357	0.182346	NA	IL24
ENSG00000143502	1.08841	2.10693	1.51506	1.39066	0.164329	NA	SUSD4
ENSG00000226421	0.665352	2.10621	1.79409	1.17397	0.240407	NA	SLC25A5P5
ENSG00000224019	0.581539	2.10606	1.8238	1.15476	0.248188	NA	RPL21P32
ENSG00000189030	0.432307	2.1054	1.9676	1.07004	0.284603	NA	VHLL
ENSG00000181511	0.367944	2.10472	2.15169	0.978169	0.327991	NA	ENSG00000181511
ENSG00000168959	0.997389	2.10448	1.49241	1.41012	0.158504	NA	GRM5
ENSG00000225014	0.491443	2.10441	1.82609	1.15242	0.24915	NA	KCTD9P1
ENSG00000230495	0.372206	2.10423	2.31154	0.910318	0.362655	NA	ENSG00000230495
ENSG00000256751	0.323282	2.10408	2.37069	0.887537	0.37479	NA	PLBD1-AS1
ENSG00000214359	0.29863	2.10393	2.42693	0.866911	0.385991	NA	RPL18P10
ENSG00000199150	0.688922	2.10372	1.62936	1.29113	0.196658	NA	MIRLET7G
ENSG00000279331	0.289539	2.1034	2.67884	0.785191	0.432341	NA	RBM12B-AS1
ENSG00000259631	0.266967	2.10334	2.71676	0.774207	0.438809	NA	ENSG00000259631
ENSG00000169181	0.259576	2.10329	2.74251	0.766922	0.443128	NA	GSG1L
ENSG00000278445	0.254219	2.10326	2.76199	0.761502	0.446357	NA	ENSG00000278445
ENSG00000232878	0.248663	2.10322	2.78274	0.755811	0.449762	NA	DPYD-AS1
ENSG00000269012	0.24592	2.10321	2.79322	0.752967	0.45147	NA	KRT18P40
ENSG00000228044	0.189605	2.10248	3.36405	0.624986	0.53198	NA	ENSG00000228044
ENSG00000213744	0.189605	2.10248	3.36405	0.624986	0.53198	NA	RPS10P14
ENSG00000183395	0.189605	2.10248	3.36405	0.624986	0.53198	NA	PMCH
ENSG00000230155	0.189605	2.10248	3.36405	0.624986	0.53198	NA	CEP250-AS1
ENSG00000226398	0.722963	2.10178	1.72239	1.22027	0.222364	NA	ENSG00000226398
ENSG00000250579	0.847413	2.10147	1.66716	1.2605	0.207488	NA	ENSG00000250579
ENSG00000113073	0.522376	2.09963	1.83898	1.14174	0.253564	NA	SLC4A9
ENSG00000221464	0.873254	2.09836	1.55605	1.34852	0.177492	NA	MIR1271
ENSG00000165186	1.18427	2.09799	1.51364	1.38606	0.16573	NA	PTCHD1
ENSG00000201388	0.762675	2.09794	1.56628	1.33944	0.180426	NA	SNORA68B
ENSG00000240964	0.39475	2.09733	2.11501	0.991642	0.321372	NA	RN7SL751P
ENSG00000261334	0.396399	2.09728	2.12244	0.988142	0.323083	NA	ENSG00000261334
ENSG00000229107	0.360903	2.09695	2.16764	0.967389	0.33335	NA	ABHD17AP4
ENSG00000233852	0.315933	2.09665	2.38692	0.878392	0.379731	NA	ENSG00000233852
ENSG00000124575	0.397078	2.09626	2.27633	0.920895	0.357105	NA	H1-3
ENSG00000228952	0.402873	2.09621	2.28475	0.91748	0.358891	NA	LINC02041
ENSG00000283267	0.317832	2.09604	2.60229	0.805458	0.420555	NA	FAM237B
ENSG00000261245	0.260463	2.09573	2.73898	0.765153	0.444181	NA	ENSG00000261245
ENSG00000236364	0.247662	2.09564	2.78613	0.752169	0.451949	NA	ENSG00000236364
ENSG00000255606	0.309945	2.09558	2.40076	0.872881	0.382728	NA	ENSG00000255606
ENSG00000230613	0.238571	2.09557	2.82174	0.742651	0.457693	NA	HM13-AS1
ENSG00000274997	0.308058	2.09556	2.40481	0.871402	0.383534	NA	H2AC12
ENSG00000200176	0.188604	2.09481	3.37018	0.621571	0.534224	NA	RNU1-19P
ENSG00000275839	0.689577	2.09459	1.77831	1.17785	0.238855	NA	ENSG00000275839
ENSG00000170075	1.2058	2.09433	1.34117	1.56158	0.118388	NA	GPR37L1
ENSG00000228668	0.265483	2.09423	2.72134	0.769559	0.441562	NA	TRGV5P
ENSG00000240405	0.258091	2.09414	2.7473	0.762256	0.445907	NA	SAMMSON
ENSG00000264968	1.29026	2.09406	1.42856	1.46586	0.142687	NA	ENSG00000264968
ENSG00000270641	0.247178	2.09401	2.78785	0.751118	0.452582	NA	TSIX
ENSG00000227881	0.247178	2.09401	2.78785	0.751118	0.452582	NA	ASS1P5
ENSG00000269867	0.820125	2.09347	1.69658	1.23394	0.217227	NA	ENSG00000269867
ENSG00000227242	0.526799	2.09345	1.84121	1.13699	0.255541	NA	NBPF13P
ENSG00000254721	0.850112	2.09291	1.59689	1.31062	0.189986	NA	ENSG00000254721
ENSG00000087495	0.61989	2.09263	1.65174	1.26692	0.205184	NA	PHACTR3
ENSG00000263892	0.18812	2.09257	3.37323	0.620347	0.535029	NA	MIR4667
ENSG00000282059	0.566895	2.09239	1.9063	1.09762	0.27237	NA	CICP19
ENSG00000255647	0.952804	2.09233	1.47065	1.42272	0.154818	NA	ENSG00000255647
ENSG00000189332	0.52045	2.09199	1.93331	1.08207	0.279219	NA	SLC25A51P4
ENSG00000231989	0.759782	2.09035	1.66265	1.25725	0.208665	NA	PPP1R2B
ENSG00000224397	0.364026	2.08922	2.15792	0.968162	0.332964	NA	SMIM25
ENSG00000227706	0.571257	2.08898	1.77421	1.17741	0.23903	NA	ENSG00000227706
ENSG00000229896	1.03856	2.088	1.4507	1.4393	0.150065	NA	ENSG00000229896
ENSG00000263424	0.323099	2.08732	2.37022	0.880641	0.378512	NA	ENSG00000263424
ENSG00000224349	0.315708	2.08709	2.39956	0.869782	0.38442	NA	FAM135A-AS1
ENSG00000233926	0.300404	2.08692	2.42333	0.861177	0.389141	NA	ENSG00000233926
ENSG00000268745	0.446251	2.08655	1.87434	1.11322	0.265614	NA	ENSG00000268745
ENSG00000225180	0.258537	2.085	2.7452	0.759508	0.447549	NA	PVALEF
ENSG00000230360	0.251293	2.08487	2.77176	0.752182	0.451942	NA	DDX10P2
ENSG00000174429	0.242994	2.08472	2.80353	0.743607	0.457114	NA	ABRA
ENSG00000262979	0.242994	2.08472	2.80353	0.743607	0.457114	NA	ENSG00000262979
ENSG00000227667	0.38458	2.08404	2.00041	1.0418	0.297503	NA	ENSG00000227667
ENSG00000233275	0.384382	2.0838	2.01373	1.0348	0.300763	NA	ENSG00000233275
ENSG00000235641	0.428509	2.08355	3.54272	0.588122	0.55645	NA	LINC00484
ENSG00000228079	0.916404	2.08286	1.65497	1.25855	0.208194	NA	ENSG00000228079
ENSG00000243886	0.186679	2.08271	3.38224	0.61578	0.53804	NA	ENSG00000243886
ENSG00000200135	0.186679	2.08271	3.38224	0.61578	0.53804	NA	ENSG00000200135
ENSG00000243568	0.334415	2.08108	2.19017	0.950193	0.342014	NA	ENSG00000243568
ENSG00000234450	0.321614	2.08094	2.20088	0.945503	0.344402	NA	ENSG00000234450
ENSG00000222455	0.29566	2.08084	4.28957	0.485093	0.627611	NA	RNA5SP296
ENSG00000231496	0.432828	2.07956	2.14063	0.971474	0.331312	NA	ENSG00000231496
ENSG00000212418	0.552947	2.07919	1.91162	1.08766	0.276744	NA	RNY4P36
ENSG00000278448	0.626188	2.07852	1.9378	1.07262	0.283444	NA	ENSG00000278448
ENSG00000236153	0.262557	2.07776	2.49155	0.833923	0.404325	NA	ENSG00000236153
ENSG00000237927	0.255165	2.07756	2.51409	0.826366	0.408597	NA	ENSG00000237927
ENSG00000242537	0.249808	2.07741	2.53102	0.82078	0.411771	NA	MRE11P1
ENSG00000267004	0.235161	2.07701	2.5801	0.805009	0.420814	NA	ENSG00000267004
ENSG00000248966	1.05727	2.07614	1.4007	1.48222	0.138282	NA	BCLAF1P1
ENSG00000221411	0.942505	2.07596	1.39864	1.48427	0.137738	NA	MIR1227
ENSG00000251031	0.429932	2.07522	2.08427	0.995658	0.319416	NA	ENSG00000251031
ENSG00000207808	4.38159	2.07443	0.801368	2.58861	0.00963639	NA	MIR27A
ENSG00000188511	0.185194	2.07411	3.04248	0.681715	0.495419	NA	C22orf34
ENSG00000229798	0.483287	2.07406	1.86277	1.11343	0.265524	NA	KRT18P26
ENSG00000166415	0.349049	2.07356	2.17334	0.954088	0.340039	NA	WDR72
ENSG00000005981	0.467662	2.07348	2.17763	0.952174	0.341009	NA	ASB4
ENSG00000251127	0.498173	2.07017	1.98759	1.04155	0.297619	NA	ENSG00000251127
ENSG00000275143	2.74224	2.06685	1.09844	1.88162	0.0598875	NA	SCARNA16
ENSG00000267159	1.17006	2.06668	1.39366	1.48291	0.138098	NA	ENSG00000267159
ENSG00000163885	0.255568	2.06648	2.75489	0.750113	0.453186	NA	CFAP100
ENSG00000276768	0.367007	2.06613	2.15156	0.960293	0.336908	NA	ENSG00000276768
ENSG00000257900	0.35852	2.06582	2.16624	0.953643	0.340264	NA	ENSG00000257900
ENSG00000231228	0.361701	2.06317	2.30355	0.895649	0.37044	NA	ENSG00000231228
ENSG00000231942	0.353402	2.06257	2.33904	0.881801	0.377884	NA	HNRNPA1P36
ENSG00000234678	0.18371	2.06256	3.40115	0.606429	0.54423	NA	ELF3-AS1
ENSG00000251173	0.309648	2.0616	2.39974	0.859094	0.390289	NA	UCHL1-AS1
ENSG00000257378	0.304292	2.06143	2.41134	0.854889	0.392613	NA	ENSG00000257378
ENSG00000256084	0.302205	2.06134	2.41719	0.852781	0.393781	NA	ENSG00000256084
ENSG00000218305	0.291293	2.06095	2.44331	0.843509	0.398944	NA	CDC14C
ENSG00000266968	0.461087	2.06054	2.01786	1.02115	0.307183	NA	ENSG00000266968
ENSG00000260366	1.16091	2.06041	1.37488	1.49861	0.133974	NA	ENSG00000260366
ENSG00000166670	0.42928	2.0602	2.08635	0.987465	0.323415	NA	MMP10
ENSG00000214812	0.332168	2.05902	2.58919	0.795239	0.426475	NA	ENSG00000214812
ENSG00000261544	0.376313	2.05867	2.14263	0.960815	0.336645	NA	ENSG00000261544
ENSG00000064195	0.254127	2.05716	2.75965	0.745443	0.456004	NA	DLX3
ENSG00000273816	0.246882	2.0569	2.78688	0.738066	0.460474	NA	ENSG00000273816
ENSG00000215914	0.378134	2.05464	2.3184	0.886234	0.375492	NA	MMP23A
ENSG00000235325	0.338126	2.05364	2.36953	0.866689	0.386112	NA	ENSG00000235325
ENSG00000006128	0.317256	2.05332	2.38689	0.86025	0.389651	NA	TAC1
ENSG00000229544	0.182268	2.0525	3.4105	0.601818	0.547295	NA	NKX1-2
ENSG00000251211	0.335508	2.0503	2.57112	0.797432	0.4252	NA	ENSG00000251211
ENSG00000283338	0.258146	2.04801	2.7446	0.746198	0.455548	NA	ENSG00000283338
ENSG00000114757	0.252642	2.04778	2.76462	0.740709	0.45887	NA	PEX5L
ENSG00000232873	0.252642	2.04778	2.76462	0.740709	0.45887	NA	RPL23AP93
ENSG00000129993	3.25315	2.04703	0.747193	2.73962	0.00615096	NA	CBFA2T3
ENSG00000215284	1.5434	2.04662	1.36459	1.49981	0.133665	NA	ENSG00000215284
ENSG00000258344	1.08774	2.04364	1.49397	1.36792	0.171336	NA	ENSG00000258344
ENSG00000207113	0.378891	2.03795	2.31878	0.878889	0.379462	NA	RNU6-16P
ENSG00000239797	2.2879	2.03416	1.00516	2.02373	0.0429983	NA	RPL21P39
ENSG00000158050	15.4956	2.02826	0.362136	5.60083	2.13327e-08	2.71239e-07	DUSP2
ENSG00000169297	0.954568	2.02793	1.33175	1.52275	0.12782	NA	NR0B1
ENSG00000273554	0.235267	2.02413	3.15934	0.640681	0.52173	NA	ENSG00000273554
ENSG00000130226	0.234172	2.02408	3.16457	0.639607	0.522428	NA	DPP6
ENSG00000047365	76.872	2.02037	0.158263	12.7659	2.54034e-37	2.13611e-35	ARAP2
ENSG00000224721	0.414461	2.02032	3.62478	0.557363	0.57728	NA	ENSG00000224721
ENSG00000028277	184.31	2.0192	0.140787	14.3423	1.19081e-46	1.30374e-44	POU2F2
ENSG00000272240	0.177857	2.0188	3.88279	0.519935	0.603109	NA	ENSG00000272240
ENSG00000255381	0.351734	2.01688	4.29332	0.469773	0.638518	NA	ENSG00000255381
ENSG00000121454	4.0621	2.00787	0.673155	2.98277	0.00285652	NA	LHX4
ENSG00000120337	22.0733	2.00441	0.292455	6.85374	7.19446e-12	1.37589e-10	TNFSF18
ENSG00000116991	241.096	1.96813	0.0942793	20.8755	8.94657e-97	3.04053e-94	SIPA1L2
ENSG00000214407	3.3235	1.96726	0.851087	2.31147	0.020807	NA	LINC02085
ENSG00000135144	1.88401	1.96389	0.958609	2.04868	0.0404931	NA	DTX1
ENSG00000131979	42.2784	1.95567	0.228497	8.55884	1.14008e-17	3.57655e-16	GCH1
ENSG00000215089	2.91274	1.95078	1.05389	1.85104	0.0641644	NA	KRT18P11
ENSG00000279539	2.86636	1.94845	0.912944	2.13426	0.0328219	NA	ENSG00000279539
ENSG00000275101	1.19474	1.93997	1.42736	1.35913	0.174104	NA	MIR6766
ENSG00000249588	1.92727	1.93943	1.17474	1.65095	0.0987493	NA	ENSG00000249588
ENSG00000145198	2.06587	1.93716	1.10892	1.74689	0.0806571	NA	VWA5B2
ENSG00000009790	1.6536	1.9359	1.05617	1.83294	0.0668113	NA	TRAF3IP3
ENSG00000258355	1.51245	1.93338	1.1884	1.62688	0.103762	NA	ENSG00000258355
ENSG00000274492	0.513682	1.93334	3.88182	0.49805	0.618449	NA	ENSG00000274492
ENSG00000109321	158.438	1.93237	0.191817	10.074	7.19978e-24	3.25346e-22	AREG
ENSG00000255363	2.64396	1.92956	0.869778	2.21845	0.0265242	NA	LINC02757
ENSG00000114124	1.1726	1.92875	1.37412	1.40362	0.160431	NA	GRK7
ENSG00000127533	2.6251	1.92652	0.893564	2.15599	0.0310844	NA	F2RL3
ENSG00000274021	3.26063	1.92582	0.760269	2.53308	0.0113066	NA	ENSG00000274021
ENSG00000214207	4.78877	1.92277	0.72506	2.65188	0.0080046	NA	KRT18P10
ENSG00000100302	39.3103	1.90921	0.219684	8.69072	3.60138e-18	1.16566e-16	RASD2
ENSG00000265579	9.22985	1.9085	0.730405	2.61293	0.00897685	0.0330787	ENSG00000265579
ENSG00000181656	1.43826	1.90804	1.378	1.38465	0.16616	NA	GPR88
ENSG00000188512	1.71513	1.90801	1.39688	1.36591	0.171966	NA	ENSG00000188512
ENSG00000164707	1.1511	1.90756	1.38364	1.37865	0.168003	NA	SLC13A4
ENSG00000213239	0.883139	1.90483	1.44763	1.31583	0.188233	NA	NPM1P32
ENSG00000141161	0.332112	1.90367	4.2635	0.446503	0.655234	NA	UNC45B
ENSG00000279075	1.05089	1.90277	1.39426	1.36471	0.172343	NA	ENSG00000279075
ENSG00000138061	2149.3	1.90188	0.0483167	39.3627	0	0	CYP1B1
ENSG00000272991	0.858746	1.90095	1.4393	1.32074	0.186588	NA	ENSG00000272991
ENSG00000234737	1.69116	1.89834	1.27631	1.48737	0.136916	NA	KRT18P15
ENSG00000259918	0.96951	1.89753	1.41098	1.34483	0.17868	NA	NDUFA5P11
ENSG00000259130	0.729774	1.89604	1.48435	1.27735	0.201477	NA	ENSG00000259130
ENSG00000259498	1.07142	1.89586	1.44738	1.30985	0.190246	NA	TPM1-AS
ENSG00000268218	1.28715	1.89363	1.32775	1.4262	0.15381	NA	ENSG00000268218
ENSG00000175426	1.30738	1.89178	1.37196	1.37889	0.167929	NA	PCSK1
ENSG00000276282	0.864193	1.88993	1.47036	1.28536	0.198668	NA	ENSG00000276282
ENSG00000177301	0.744487	1.88989	1.54199	1.22562	0.220342	NA	KCNA2
ENSG00000115598	22.8879	1.88956	0.348184	5.42689	5.73447e-08	6.86831e-07	IL1RL2
ENSG00000249072	1.4133	1.88823	1.23791	1.52533	0.127176	NA	ENSG00000249072
ENSG00000279660	2.30728	1.88503	0.927038	2.03339	0.0420127	NA	ENSG00000279660
ENSG00000125462	1.04815	1.88456	1.48543	1.2687	0.204548	NA	C1orf61
ENSG00000235978	1.14193	1.88442	1.43125	1.31662	0.187966	NA	ENSG00000235978
ENSG00000274752	1.17269	1.88434	1.34635	1.39959	0.161635	NA	TRBV12-3
ENSG00000279806	1.69787	1.88314	1.30608	1.44183	0.149352	NA	ENSG00000279806
ENSG00000202515	1.02564	1.88255	1.41379	1.33156	0.183004	NA	VTRNA1-3
ENSG00000240759	1.69538	1.88225	1.2985	1.44956	0.147182	NA	RPS27P21
ENSG00000257624	0.788286	1.87874	1.6458	1.14154	0.253647	NA	ENSG00000257624
ENSG00000230650	1.33096	1.87843	1.33517	1.40688	0.159462	NA	ENSG00000230650
ENSG00000278029	1.35973	1.87783	1.34157	1.39972	0.161596	NA	ENSG00000278029
ENSG00000278281	0.63172	1.87734	1.95865	0.958486	0.337818	NA	MIR7856
ENSG00000122254	1.35809	1.87585	1.37328	1.36596	0.171951	NA	HS3ST2
ENSG00000277447	1.10945	1.87534	1.39396	1.34533	0.178518	NA	ENSG00000277447
ENSG00000207697	1.06126	1.87456	1.40794	1.33141	0.183053	NA	MIR573
ENSG00000260792	3.32046	1.87358	0.76576	2.4467	0.0144172	NA	LINC02280
ENSG00000256271	0.601178	1.87107	1.81915	1.02854	0.303694	NA	CACNA1C-AS2
ENSG00000260608	1.40671	1.86956	1.39213	1.34295	0.179289	NA	ENSG00000260608
ENSG00000205695	0.689793	1.86781	1.62223	1.15139	0.249573	NA	ENSG00000205695
ENSG00000135519	2.54734	1.86618	0.915757	2.03786	0.0415639	NA	KCNH3
ENSG00000243225	4.83454	1.86358	0.741806	2.51222	0.0119975	NA	ENSG00000243225
ENSG00000279908	0.321815	1.86352	2.53662	0.734646	0.462555	NA	ENSG00000279908
ENSG00000144136	9779.53	1.86145	0.0287702	64.7007	0	0	SLC20A1
ENSG00000265342	1.30459	1.86087	1.33731	1.3915	0.164073	NA	ENSG00000265342
ENSG00000155265	1.4111	1.86077	1.37857	1.34978	0.177086	NA	GOLGA7B
ENSG00000262686	0.43804	1.85847	2.17627	0.853969	0.393122	NA	GLIS2-AS1
ENSG00000265753	1.06805	1.85817	1.46248	1.27057	0.203883	NA	RN7SL444P
ENSG00000277945	1.59605	1.85816	1.15243	1.61238	0.106879	NA	ENSG00000277945
ENSG00000233942	0.626607	1.85679	1.86424	0.996002	0.319249	NA	ENSG00000233942
ENSG00000219027	0.32033	1.85434	2.32344	0.798101	0.424812	NA	RPS3AP2
ENSG00000250492	0.934573	1.85187	1.43092	1.29418	0.195603	NA	INTS6P1
ENSG00000282418	0.379388	1.85048	2.07922	0.889989	0.373472	NA	ENSG00000282418
ENSG00000064692	55.0762	1.84882	0.222134	8.323	8.57663e-17	2.4984e-15	SNCAIP
ENSG00000187634	51.1793	1.84864	0.196089	9.42758	4.19665e-21	1.65362e-19	SAMD11
ENSG00000217442	0.56853	1.84746	1.76746	1.04526	0.295903	NA	SYCE3
ENSG00000239577	0.384865	1.84662	2.22769	0.828938	0.40714	NA	RN7SL388P
ENSG00000253915	0.449116	1.84642	1.90016	0.97172	0.33119	NA	MAPRE1P1
ENSG00000213051	1.86782	1.84613	1.0863	1.69947	0.0892304	NA	RPL5P5
ENSG00000106003	150.928	1.84378	0.104039	17.722	2.83805e-70	5.78715e-68	LFNG
ENSG00000173930	14.8814	1.84325	0.340116	5.41948	5.97727e-08	7.12773e-07	SLCO4C1
ENSG00000206675	0.560781	1.84243	1.76967	1.04112	0.297821	NA	RNU6-32P
ENSG00000225096	0.822247	1.84206	1.64832	1.11754	0.263764	NA	ENSG00000225096
ENSG00000229001	0.56131	1.84175	1.75059	1.05208	0.292765	NA	ACTBP14
ENSG00000223838	0.927145	1.84068	1.62261	1.1344	0.256628	NA	ENSG00000223838
ENSG00000005513	5.79983	1.84032	0.652273	2.82139	0.00478155	NA	SOX8
ENSG00000229106	1.47651	1.83964	1.16461	1.57962	0.114194	NA	BTBD6P1
ENSG00000168329	0.464033	1.83834	3.63951	0.505106	0.613484	NA	CX3CR1
ENSG00000259590	0.450633	1.83504	1.89633	0.967684	0.333202	NA	LINC02244
ENSG00000259004	0.455949	1.83497	1.89257	0.969565	0.332263	NA	LINC02285
ENSG00000280344	0.315919	1.83474	2.33185	0.786817	0.431389	NA	ENSG00000280344
ENSG00000251258	0.393282	1.83186	2.05724	0.890448	0.373226	NA	RFPL4B
ENSG00000171246	1362.24	1.83036	0.0701309	26.0992	3.72681e-150	3.03978e-147	NPTX1
ENSG00000186354	37.207	1.83019	0.244441	7.48727	7.03233e-14	1.61348e-12	ENSG00000186354
ENSG00000163508	0.466546	1.82937	1.89197	0.966912	0.333588	NA	EOMES
ENSG00000246448	0.695157	1.82905	1.66835	1.09632	0.272939	NA	ENSG00000246448
ENSG00000214255	0.500658	1.82737	1.78846	1.02175	0.306897	NA	RPS2P6
ENSG00000182888	0.500961	1.82736	1.78836	1.02181	0.30687	NA	ENSG00000182888
ENSG00000240665	0.3154	1.82707	2.33237	0.783355	0.433419	NA	LSP1P2
ENSG00000218073	0.546099	1.82677	1.76132	1.03716	0.299661	NA	ENSG00000218073
ENSG00000229558	0.558672	1.82553	1.70975	1.06772	0.285648	NA	SACS-AS1
ENSG00000265201	0.7649	1.82401	1.53964	1.1847	0.236136	NA	MIR4677
ENSG00000252637	0.748871	1.82398	1.65223	1.10396	0.269612	NA	RNA5SP268
ENSG00000145113	0.527776	1.82302	1.86655	0.976681	0.328727	NA	MUC4
ENSG00000225822	0.71046	1.82282	1.61401	1.12937	0.258741	NA	UBXN7-AS1
ENSG00000268941	9.55984	1.82173	0.5168	3.52502	0.000423458	0.00242467	LINC01711
ENSG00000123405	0.636779	1.82107	1.73597	1.04902	0.294168	NA	NFE2
ENSG00000252010	0.66777	1.82014	1.68572	1.07974	0.280257	NA	SCARNA5
ENSG00000233625	0.366437	1.81926	2.09627	0.867857	0.385473	NA	ENSG00000233625
ENSG00000228022	4.86374	1.81818	0.689371	2.63745	0.00835308	NA	HCG20
ENSG00000239820	0.494386	1.818	1.88389	0.965025	0.334532	NA	RN7SL213P
ENSG00000225345	0.441777	1.81786	1.90412	0.954702	0.339728	NA	SNX18P3
ENSG00000204183	0.51103	1.81755	1.86899	0.972473	0.330815	NA	GDF5OS
ENSG00000266320	0.504691	1.8175	1.86447	0.974809	0.329655	NA	MIR3909
ENSG00000225605	0.653612	1.81735	1.82837	0.993976	0.320235	NA	ENSG00000225605
ENSG00000214578	0.925349	1.8167	1.53926	1.18024	0.237905	NA	HMGN2P15
ENSG00000108839	0.967848	1.81667	1.53828	1.18097	0.237614	NA	ALOX12
ENSG00000253931	0.55691	1.81645	1.7645	1.02944	0.303272	NA	ENSG00000253931
ENSG00000259230	0.573878	1.81645	1.7645	1.02945	0.30327	NA	LINC02323
ENSG00000235296	0.763043	1.81634	1.75167	1.03692	0.299774	NA	ENSG00000235296
ENSG00000240216	0.731541	1.81598	1.72627	1.05197	0.292813	NA	CPHL1P
ENSG00000280927	0.55178	1.81561	1.69799	1.06927	0.284946	NA	CTBP1-AS
ENSG00000249357	1.80026	1.81486	1.15108	1.57666	0.114874	NA	ENSG00000249357
ENSG00000055732	32.0445	1.81389	0.258075	7.02852	2.08738e-12	4.15767e-11	MCOLN3
ENSG00000280291	0.421267	1.81298	2.06822	0.876591	0.380709	NA	ENSG00000280291
ENSG00000145536	117.722	1.81188	0.156507	11.577	5.3918e-31	3.53239e-29	ADAMTS16
ENSG00000270164	0.552381	1.81157	1.79394	1.00983	0.312579	NA	LINC01480
ENSG00000229766	0.608663	1.81095	1.72871	1.04758	0.294834	NA	ENSG00000229766
ENSG00000275445	0.594949	1.81057	1.68339	1.07555	0.28213	NA	ENSG00000275445
ENSG00000273972	0.796876	1.81044	1.67	1.0841	0.278321	NA	ENSG00000273972
ENSG00000226643	0.624835	1.81014	1.63801	1.10508	0.269123	NA	ENSG00000226643
ENSG00000281186	0.313544	1.80695	2.15849	0.837135	0.402517	NA	LINC00706
ENSG00000180662	0.368399	1.80662	1.9642	0.919777	0.357689	NA	RPL21P8
ENSG00000177551	0.483633	1.80644	1.87869	0.961542	0.33628	NA	NHLH2
ENSG00000277250	0.426362	1.80632	1.83015	0.986981	0.323652	NA	ENSG00000277250
ENSG00000132164	0.440924	1.80628	1.81421	0.995632	0.319429	NA	SLC6A11
ENSG00000237773	2.56313	1.80598	0.848423	2.12863	0.0332845	NA	ENSG00000237773
ENSG00000147647	0.637383	1.80596	1.70555	1.05887	0.289658	NA	DPYS
ENSG00000187581	0.559833	1.80595	1.70304	1.06043	0.28895	NA	COX8C
ENSG00000252494	0.578378	1.80593	1.69611	1.06474	0.286992	NA	RNU6-126P
ENSG00000233644	0.310549	1.80592	4.2675	0.423181	0.672164	NA	ARHGEF7-IT1
ENSG00000155719	0.605285	1.80572	1.63873	1.1019	0.270505	NA	OTOA
ENSG00000186234	0.803326	1.80545	1.57383	1.14716	0.251314	NA	FAM86MP
ENSG00000198400	0.984715	1.8054	1.56416	1.15423	0.248406	NA	NTRK1
ENSG00000223305	0.874912	1.80525	1.53291	1.17766	0.238932	NA	RN7SKP30
ENSG00000113302	0.959553	1.80154	1.54458	1.16636	0.243468	NA	IL12B
ENSG00000260877	13.7408	1.8015	0.434809	4.1432	3.42486e-05	0.000255814	ENSG00000260877
ENSG00000196273	0.537498	1.80105	1.77094	1.017	0.309153	NA	LINC00523
ENSG00000260325	0.493442	1.801	1.79952	1.00082	0.316912	NA	HSPB9
ENSG00000250796	0.867845	1.79715	1.61941	1.10975	0.267105	NA	ENSG00000250796
ENSG00000176855	2.56621	1.79545	1.08973	1.64761	0.0994331	NA	KRT18P28
ENSG00000239821	0.481029	1.79486	1.89038	0.949469	0.342382	NA	RN7SL513P
ENSG00000248724	3.43458	1.79425	0.738456	2.42973	0.0151102	NA	NPHP3-AS1
ENSG00000233242	0.930798	1.79413	1.52933	1.17315	0.240737	NA	ENSG00000233242
ENSG00000257675	0.893231	1.79379	1.56861	1.14356	0.252808	NA	BTBD10P1
ENSG00000196167	0.310618	1.79378	2.34077	0.766323	0.443484	NA	COLCA1
ENSG00000280167	0.44989	1.79339	2.165	0.828354	0.40747	NA	ENSG00000280167
ENSG00000252062	0.364989	1.79301	2.25924	0.793633	0.427409	NA	RNU6-469P
ENSG00000266446	0.784506	1.7921	1.65339	1.08389	0.278413	NA	ENSG00000266446
ENSG00000271268	0.66165	1.79173	1.68094	1.06591	0.286465	NA	ENSG00000271268
ENSG00000196872	10.2499	1.79167	0.428767	4.17866	2.93229e-05	0.000221661	KIAA1211L
ENSG00000186543	0.580678	1.79146	1.70244	1.05229	0.292666	NA	CROCCP5
ENSG00000235631	0.719899	1.7903	1.786	1.00241	0.316146	NA	RNF148
ENSG00000187904	0.416509	1.78925	1.93098	0.926605	0.354131	NA	ENSG00000187904
ENSG00000111249	0.683827	1.78915	1.58919	1.12582	0.26024	NA	CUX2
ENSG00000252866	0.377031	1.78829	2.07782	0.860655	0.389428	NA	RNA5SP243
ENSG00000260287	0.420105	1.7876	2.07282	0.8624	0.388468	NA	TBC1D3G
ENSG00000178146	0.682417	1.78749	1.6606	1.07641	0.281743	NA	ENSG00000178146
ENSG00000274297	2.1045	1.78668	0.944901	1.89086	0.0586428	NA	ENSG00000274297
ENSG00000104970	0.374659	1.78641	2.26382	0.789114	0.430046	NA	KIR3DX1
ENSG00000237232	0.617517	1.78573	1.75053	1.02011	0.307678	NA	ZNF295-AS1
ENSG00000229867	17.0102	1.78527	0.335632	5.31912	1.04271e-07	1.20722e-06	STEAP3-AS1
ENSG00000213115	0.497077	1.78507	1.78892	0.997848	0.318353	NA	ENSG00000213115
ENSG00000272431	1.00645	1.78422	1.60684	1.11039	0.266831	NA	ENSG00000272431
ENSG00000185933	0.436476	1.78333	1.90734	0.934984	0.349797	NA	CALHM1
ENSG00000276124	0.781355	1.7826	1.6738	1.065	0.286874	NA	MIR6855
ENSG00000227192	0.848292	1.78214	1.55719	1.14446	0.252434	NA	ENSG00000227192
ENSG00000230836	0.660623	1.78196	1.69371	1.0521	0.292752	NA	LINC01293
ENSG00000277566	3.33904	1.78179	0.73322	2.43009	0.0150951	NA	ENSG00000277566
ENSG00000282933	0.425323	1.78171	2.04603	0.870812	0.383857	NA	RHOXF1P3
ENSG00000184361	1.64915	1.78137	1.03295	1.72455	0.0846089	NA	SPATA32
ENSG00000272678	1.04715	1.78025	1.5204	1.17091	0.241636	NA	ENSG00000272678
ENSG00000242607	0.501312	1.77983	1.79152	0.993472	0.32048	NA	RPS3AP34
ENSG00000263958	0.647206	1.77806	1.66678	1.06676	0.286078	NA	ENSG00000263958
ENSG00000176165	0.79038	1.778	1.56369	1.13706	0.255513	NA	FOXG1
ENSG00000260360	2.01382	1.77731	1.01941	1.74347	0.0812519	NA	ENSG00000260360
ENSG00000279764	0.875965	1.77659	1.59344	1.11494	0.264877	NA	ENSG00000279764
ENSG00000232344	0.493644	1.77659	2.01371	0.882245	0.377644	NA	ENSG00000232344
ENSG00000243738	2.46104	1.77636	0.944221	1.8813	0.0599314	NA	RN7SL181P
ENSG00000233767	0.989082	1.77626	1.5281	1.1624	0.245074	NA	PSMA6P3
ENSG00000272620	0.657577	1.77483	1.77826	0.998072	0.318244	NA	AFAP1-AS1
ENSG00000260420	0.439624	1.77466	3.69091	0.480819	0.630645	NA	LINC02182
ENSG00000281311	2.72732	1.77308	0.938358	1.88955	0.0588176	NA	ENSG00000281311
ENSG00000277887	2.72732	1.77308	0.938358	1.88955	0.0588176	NA	SNORA50C
ENSG00000255418	0.558284	1.77305	1.85251	0.957108	0.338513	NA	LINC02718
ENSG00000217275	0.645965	1.77296	1.86192	0.952221	0.340985	NA	ENSG00000217275
ENSG00000274213	2.72625	1.77249	0.890547	1.99033	0.0465543	NA	ENSG00000274213
ENSG00000261396	0.503247	1.77237	1.88939	0.938064	0.348212	NA	ENSG00000261396
ENSG00000112299	0.574342	1.77209	1.70518	1.03924	0.298693	NA	VNN1
ENSG00000037965	0.578182	1.77181	1.91183	0.926757	0.354053	NA	ENSG00000037965
ENSG00000259592	0.638606	1.7717	1.7163	1.03228	0.301942	NA	PRELID1P4
ENSG00000110148	0.556215	1.77029	1.75896	1.00644	0.314204	NA	CCKBR
ENSG00000202347	0.438823	1.76954	2.04362	0.865884	0.386554	NA	RNU1-16P
ENSG00000262402	0.505466	1.76949	1.78476	0.991445	0.321468	NA	MCUR1P1
ENSG00000104856	325.854	1.7693	0.0923807	19.1523	9.25941e-82	2.3976e-79	RELB
ENSG00000236665	0.484419	1.76912	1.79733	0.984305	0.324966	NA	ENSG00000236665
ENSG00000272849	0.303652	1.76824	4.26911	0.414195	0.678732	NA	ENSG00000272849
ENSG00000213368	1.26627	1.76682	1.3183	1.34023	0.180171	NA	ST13P11
ENSG00000276404	4.63069	1.76571	0.768224	2.29843	0.0215372	NA	MIR6835
ENSG00000242272	0.304282	1.76374	2.57633	0.684594	0.4936	NA	AK2P2
ENSG00000207980	5.16805	1.76362	0.708552	2.48905	0.0128083	NA	MIR23A
ENSG00000269526	0.671048	1.76318	1.68845	1.04426	0.296366	NA	ERVV-1
ENSG00000175556	2.31838	1.76272	0.952324	1.85097	0.064174	NA	LONRF3
ENSG00000244578	0.622987	1.76236	1.70568	1.03323	0.301496	NA	LINC01391
ENSG00000250237	0.533757	1.76154	1.87222	0.940885	0.346764	NA	ENSG00000250237
ENSG00000232077	0.716122	1.76097	1.64491	1.07055	0.28437	NA	LINC01031
ENSG00000234432	1.84546	1.75765	0.992333	1.77123	0.0765223	NA	ENSG00000234432
ENSG00000231087	0.493513	1.75479	1.90673	0.920312	0.35741	NA	FDPSP7
ENSG00000108932	568.57	1.74494	0.0647894	26.9324	9.17002e-160	8.31059e-157	SLC16A6
ENSG00000185022	586.168	1.73974	0.0737535	23.5885	5.05629e-123	2.35667e-120	MAFF
ENSG00000229587	0.353483	1.73922	2.30022	0.756113	0.449582	NA	ENSG00000229587
ENSG00000182489	11.5111	1.73249	0.506271	3.42206	0.00062149	0.00338623	XKRX
ENSG00000234290	1.13564	1.7323	1.46299	1.18408	0.236383	NA	ENSG00000234290
ENSG00000233203	6.0987	1.72837	0.58635	2.94768	0.00320173	NA	DHCR24-DT
ENSG00000146666	3.76687	1.72609	0.766379	2.25227	0.0243052	NA	LINC00525
ENSG00000271762	4.10637	1.72354	0.765877	2.25042	0.0244225	NA	ENSG00000271762
ENSG00000272158	1.37489	1.72285	1.28532	1.34041	0.180112	NA	ENSG00000272158
ENSG00000274072	1.57592	1.72091	1.29143	1.33256	0.182676	NA	ENSG00000274072
ENSG00000106511	45.2671	1.71724	0.21778	7.88521	3.14018e-15	8.01654e-14	MEOX2
ENSG00000273254	1.06055	1.71437	1.42468	1.20334	0.228847	NA	ENSG00000273254
ENSG00000280159	1.20501	1.71304	1.28103	1.33724	0.181143	NA	ENSG00000280159
ENSG00000267658	0.953096	1.71241	1.54044	1.11163	0.266296	NA	ENSG00000267658
ENSG00000169429	433.209	1.71209	0.105698	16.198	5.21153e-59	8.58744e-57	CXCL8
ENSG00000266877	2.27768	1.71114	1.01446	1.68676	0.0916497	NA	ENSG00000266877
ENSG00000237738	0.947462	1.71107	1.51421	1.13001	0.258472	NA	RNF216-IT1
ENSG00000278338	0.488069	1.71039	3.8021	0.449854	0.652816	NA	VWA8-AS1
ENSG00000221852	4.38742	1.70997	0.680506	2.51279	0.0119782	NA	KRTAP1-5
ENSG00000206897	2.47566	1.70835	0.995398	1.71625	0.0861168	NA	SNORA9B
ENSG00000128917	20.3915	1.70729	0.408621	4.17817	2.93862e-05	0.000222037	DLL4
ENSG00000244722	1.16003	1.70507	1.41762	1.20277	0.229066	NA	RPSAP29
ENSG00000163092	2.63437	1.70402	0.925587	1.84102	0.0656192	NA	XIRP2
ENSG00000230285	1.07323	1.7035	1.27328	1.33789	0.180933	NA	ENSG00000230285
ENSG00000172156	1.40442	1.70167	1.1875	1.43298	0.151862	NA	CCL11
ENSG00000175793	1.18207	1.70093	1.23921	1.37259	0.169879	NA	SFN
ENSG00000255400	1.96544	1.70011	1.12882	1.5061	0.132041	NA	ENSG00000255400
ENSG00000233837	1.7647	1.69849	1.06988	1.58755	0.112389	NA	EIF3LP2
ENSG00000167281	1.3582	1.69403	1.27908	1.32442	0.185363	NA	RBFOX3
ENSG00000174600	1842.54	1.69399	0.0561668	30.16	7.94265e-200	1.1779e-196	CMKLR1
ENSG00000275709	1.66669	1.6928	1.17685	1.43841	0.150318	NA	ENSG00000275709
ENSG00000111049	3.09115	1.69243	0.995486	1.7001	0.0891112	NA	MYF5
ENSG00000249908	0.757433	1.69171	1.70547	0.991935	0.321229	NA	BRD9P2
ENSG00000225472	0.792073	1.69087	1.52702	1.1073	0.268164	NA	ENSG00000225472
ENSG00000144285	1.84458	1.68984	1.15399	1.46435	0.1431	NA	SCN1A
ENSG00000249492	0.915947	1.68977	1.45321	1.16278	0.244918	NA	ENSG00000249492
ENSG00000259895	3.51002	1.68971	0.765302	2.20789	0.0272517	NA	ENSG00000259895
ENSG00000230769	1.29098	1.68966	1.27204	1.3283	0.184078	NA	ENSG00000230769
ENSG00000238423	1.41229	1.68872	1.23566	1.36665	0.171734	NA	SNORD42B
ENSG00000184844	0.831712	1.68862	1.57176	1.07435	0.282665	NA	CYCSP45
ENSG00000219435	0.930873	1.68561	1.43547	1.17426	0.24029	NA	CATSPERZ
ENSG00000235369	1.11946	1.68472	1.41919	1.1871	0.235186	NA	RPL36AP15
ENSG00000145107	38.7125	1.68468	0.294876	5.71318	1.10887e-08	1.47065e-07	TM4SF19
ENSG00000250526	2.44223	1.68419	1.11552	1.50978	0.1311	NA	CCT6P2
ENSG00000207336	1.02227	1.68368	1.38256	1.2178	0.2233	NA	RNU6-658P
ENSG00000172425	0.877759	1.6834	1.47046	1.14481	0.252287	NA	TTC36
ENSG00000259062	0.978497	1.68339	1.44103	1.16818	0.242732	NA	ACTN1-AS1
ENSG00000251600	1.00928	1.68271	1.37146	1.22695	0.219842	NA	ENSG00000251600
ENSG00000258925	1.4036	1.68238	1.35344	1.24303	0.213855	NA	NPM1P5
ENSG00000270160	3.60304	1.68172	0.765136	2.19793	0.027954	NA	ENSG00000270160
ENSG00000166268	1.08943	1.68143	1.50748	1.11539	0.264684	NA	MYRFL
ENSG00000229863	0.741509	1.681	1.51443	1.10999	0.267002	NA	ENSG00000229863
ENSG00000237883	1.16842	1.67819	1.22162	1.37374	0.169522	NA	DGUOK-AS1
ENSG00000272123	1.23823	1.67761	1.44884	1.1579	0.246904	NA	ENSG00000272123
ENSG00000099974	0.756699	1.67756	1.54683	1.08451	0.278137	NA	DDTL
ENSG00000170873	538.911	1.67581	0.0828588	20.2248	5.91773e-91	1.89286e-88	MTSS1
ENSG00000279662	1.00232	1.67578	1.39885	1.19796	0.230931	NA	ENSG00000279662
ENSG00000230832	0.935676	1.67543	1.41325	1.18551	0.235816	NA	ENSG00000230832
ENSG00000185215	336.199	1.67442	0.083435	20.0686	1.38889e-89	4.27488e-87	TNFAIP2
ENSG00000266907	0.968426	1.6738	1.40277	1.19321	0.232787	NA	ENSG00000266907
ENSG00000231086	0.607772	1.67348	1.5885	1.0535	0.292111	NA	TSSK1A
ENSG00000276390	3.71539	1.67345	0.808086	2.07088	0.0383704	NA	ENSG00000276390
ENSG00000254449	1.17317	1.67182	1.40463	1.19022	0.23396	NA	SF3A3P2
ENSG00000240871	1.26747	1.67147	1.42553	1.17253	0.240985	NA	KRTAP4-7
ENSG00000265091	0.810731	1.67115	1.56822	1.06563	0.286589	NA	ENSG00000265091
ENSG00000224839	1.32046	1.67085	1.36787	1.2215	0.221897	NA	RPL12P17
ENSG00000177752	1.22709	1.67083	1.37963	1.21107	0.225869	NA	YIPF7
ENSG00000279140	1.227	1.6707	1.36931	1.22011	0.222424	NA	ENSG00000279140
ENSG00000270025	1.16575	1.67019	1.30713	1.27775	0.201336	NA	BMS1P7
ENSG00000206899	1.10015	1.6697	1.43892	1.16039	0.245891	NA	RNU6-36P
ENSG00000232951	1.25587	1.6696	1.39719	1.19497	0.232099	NA	IPO7P1
ENSG00000232333	1.39421	1.66947	1.33793	1.2478	0.212105	NA	RPS27AP2
ENSG00000169291	3.35165	1.66806	0.844368	1.97551	0.0482107	NA	SHE
ENSG00000256898	0.742616	1.66766	1.51875	1.09804	0.272186	NA	ENSG00000256898
ENSG00000213842	0.87395	1.66755	1.43981	1.15817	0.246793	NA	SUGT1P2
ENSG00000278344	0.934218	1.66726	1.46579	1.13745	0.255349	NA	ENSG00000278344
ENSG00000175445	78.4976	1.66721	0.171953	9.69574	3.14349e-22	1.31825e-20	LPL
ENSG00000262096	0.495699	1.66721	1.88731	0.883377	0.377033	NA	PCDHB19P
ENSG00000113070	682.452	1.66652	0.0842671	19.7767	4.72804e-87	1.30726e-84	HBEGF
ENSG00000229334	62.7227	1.6656	0.194889	8.5464	1.26988e-17	3.9685e-16	ENSG00000229334
ENSG00000226038	1.37328	1.66508	1.20531	1.38146	0.167138	NA	PPIAP21
ENSG00000279000	0.884639	1.66477	1.46601	1.13558	0.256134	NA	OR10A6
ENSG00000060558	1.06398	1.66457	1.25356	1.32787	0.184222	NA	GNA15
ENSG00000069535	1.20092	1.66387	1.27369	1.30634	0.191437	NA	MAOB
ENSG00000163083	4.28313	1.66239	0.667863	2.48912	0.0128061	NA	INHBB
ENSG00000276292	1.11354	1.66073	1.49192	1.11315	0.265644	NA	ENSG00000276292
ENSG00000265429	1.08024	1.65863	1.24622	1.33093	0.183213	NA	MIR4782
ENSG00000119125	2.69013	1.65727	0.932322	1.77757	0.0754738	NA	GDA
ENSG00000229083	1.40531	1.65674	1.28977	1.28453	0.198958	NA	PSMA6P2
ENSG00000174460	2.82806	1.65649	0.830363	1.9949	0.0460539	NA	ZCCHC12
ENSG00000254366	1.13588	1.65638	1.42918	1.15897	0.246467	NA	ENSG00000254366
ENSG00000206077	2.02557	1.65536	1.02353	1.6173	0.105814	NA	ZDHHC11B
ENSG00000277734	12.869	1.65499	0.458483	3.6097	0.000306548	0.00183647	TRAC
ENSG00000236711	1.14336	1.65489	1.43918	1.14989	0.250191	NA	SMAD9-IT1
ENSG00000204187	1.39527	1.65312	1.22921	1.34486	0.178672	NA	ENSG00000204187
ENSG00000283689	1.35288	1.65281	1.38177	1.19616	0.231635	NA	ENSG00000283689
ENSG00000261670	0.737873	1.65203	1.64225	1.00596	0.314437	NA	ENSG00000261670
ENSG00000139445	0.78111	1.6517	1.58856	1.03974	0.298459	NA	FOXN4
ENSG00000258092	1.14155	1.65117	1.52535	1.08249	0.279036	NA	ENSG00000258092
ENSG00000101096	89.5736	1.65067	0.180625	9.13862	6.32521e-20	2.28787e-18	NFATC2
ENSG00000179219	3.07015	1.65043	0.829278	1.9902	0.0465686	NA	LINC00311
ENSG00000214362	0.74041	1.64973	1.52093	1.08469	0.27806	NA	RPS3AP36
ENSG00000248540	1.62911	1.64915	1.32448	1.24513	0.213084	NA	ENSG00000248540
ENSG00000233384	5.64137	1.64801	0.631164	2.61106	0.00902609	NA	CNIH3-AS2
ENSG00000260693	1.83101	1.64737	1.21124	1.36007	0.173808	NA	ENSG00000260693
ENSG00000215120	0.855652	1.64298	1.52253	1.07911	0.280538	NA	ENSG00000215120
ENSG00000256436	6.05858	1.64104	0.55726	2.94483	0.0032313	NA	TAS2R31
ENSG00000251596	0.921832	1.63838	1.48847	1.10071	0.271022	NA	HADHAP1
ENSG00000262470	0.631713	1.63559	1.64997	0.991279	0.321549	NA	TVP23CP2
ENSG00000156486	4.09564	1.63551	0.659431	2.48019	0.0131314	NA	KCNS2
ENSG00000250461	0.803983	1.63183	1.48395	1.09965	0.271484	NA	ENSG00000250461
ENSG00000132465	0.671786	1.62827	1.65051	0.986526	0.323875	NA	JCHAIN
ENSG00000279801	1.15864	1.62428	1.43276	1.13368	0.25693	NA	ENSG00000279801
ENSG00000101188	106.75	1.62337	0.232107	6.99408	2.67e-12	5.29232e-11	NTSR1
ENSG00000207975	0.815016	1.6228	1.5603	1.04006	0.298312	NA	MIR181B1
ENSG00000279656	0.732982	1.62144	1.73192	0.93621	0.349165	NA	ENSG00000279656
ENSG00000254965	1.23774	1.62047	1.27386	1.2721	0.203337	NA	C1DP5
ENSG00000279433	2.5214	1.62013	0.930842	1.7405	0.0817712	NA	ENSG00000279433
ENSG00000229245	0.283782	1.61961	4.3197	0.374936	0.707708	NA	ENSG00000229245
ENSG00000150048	0.427126	1.6196	4.3197	0.374933	0.70771	NA	CLEC1A
ENSG00000231714	0.140066	1.61866	4.25904	0.380052	0.703907	NA	ENSG00000231714
ENSG00000235597	0.140066	1.61866	4.25904	0.380052	0.703907	NA	LINC01102
ENSG00000236595	0.140066	1.61866	4.25904	0.380052	0.703907	NA	MED15P5
ENSG00000231189	0.140066	1.61866	4.25904	0.380052	0.703907	NA	ENSG00000231189
ENSG00000174255	0.140066	1.61866	4.25904	0.380052	0.703907	NA	ZNF80
ENSG00000280140	0.140066	1.61866	4.25904	0.380052	0.703907	NA	ENSG00000280140
ENSG00000253344	0.140066	1.61866	4.25904	0.380052	0.703907	NA	ENSG00000253344
ENSG00000255516	0.140066	1.61866	4.25904	0.380052	0.703907	NA	ENSG00000255516
ENSG00000279463	0.140066	1.61866	4.25904	0.380052	0.703907	NA	ENSG00000279463
ENSG00000277831	3.35661	1.61574	0.802657	2.01299	0.0441159	NA	ENSG00000277831
ENSG00000166856	0.900311	1.61198	1.67542	0.962134	0.335982	NA	GPR182
ENSG00000006210	92.4245	1.61109	0.135769	11.8663	1.77033e-32	1.23416e-30	CX3CL1
ENSG00000243953	0.465549	1.61026	3.79858	0.423912	0.67163	NA	ENSG00000243953
ENSG00000230805	3.16702	1.60826	0.770132	2.08829	0.0367717	NA	ENSG00000230805
ENSG00000258736	1.88431	1.60322	0.984955	1.62771	0.103587	NA	ENSG00000258736
ENSG00000272088	1.92548	1.60269	1.05999	1.51199	0.130537	NA	ENSG00000272088
ENSG00000230316	0.190032	1.60183	3.41932	0.468465	0.639452	NA	FEZF1-AS1
ENSG00000270765	0.196381	1.60086	3.37983	0.473649	0.63575	NA	GAS2L2
ENSG00000243508	0.197475	1.60069	3.37317	0.474536	0.635118	NA	ENSG00000243508
ENSG00000208002	0.197475	1.60069	3.37317	0.474536	0.635118	NA	MIR643
ENSG00000184611	0.199124	1.60044	3.36323	0.475864	0.634172	NA	KCNH7
ENSG00000235674	3.01028	1.60006	0.835542	1.91499	0.0554933	NA	LDHAP2
ENSG00000244232	0.20468	1.59961	3.33059	0.480279	0.631029	NA	RN7SL698P
ENSG00000212567	0.20468	1.59961	3.33059	0.480279	0.631029	NA	ENSG00000212567
ENSG00000219902	0.20468	1.59961	3.33059	0.480279	0.631029	NA	RPL35P3
ENSG00000278799	0.210036	1.59883	3.3003	0.484452	0.628065	NA	MIR6823
ENSG00000223940	0.210036	1.59883	3.3003	0.484452	0.628065	NA	KRT8P8
ENSG00000204022	0.210036	1.59883	3.3003	0.484452	0.628065	NA	LIPJ
ENSG00000238244	0.210036	1.59883	3.3003	0.484452	0.628065	NA	GABARAPL3
ENSG00000215149	0.211924	1.59856	3.28988	0.485903	0.627036	NA	KRT18P32
ENSG00000242398	0.217428	1.59779	3.26026	0.49008	0.624077	NA	RN7SL800P
ENSG00000156427	3.05992	1.59713	0.869111	1.83766	0.0661125	NA	FGF18
ENSG00000215869	1.58662	1.59576	1.09338	1.45947	0.144435	NA	ENSG00000215869
ENSG00000180019	0.252696	1.59428	3.13178	0.509066	0.610706	NA	ENSG00000180019
ENSG00000171860	7.80957	1.59382	0.523326	3.04556	0.00232245	NA	C3AR1
ENSG00000125089	43.6275	1.59186	0.224349	7.09548	1.28906e-12	2.64176e-11	SH3TC1
ENSG00000100234	4408	1.59028	0.0371885	42.7627	0	0	TIMP3
ENSG00000235081	2.73123	1.58817	0.906287	1.75239	0.0797063	NA	ENSG00000235081
ENSG00000274309	1.62516	1.5869	1.03362	1.53528	0.124714	NA	SNORA71E
ENSG00000202385	0.24909	1.58573	2.8474	0.556904	0.577593	NA	ENSG00000202385
ENSG00000231680	0.254646	1.58513	2.82892	0.560332	0.575253	NA	LINC02723
ENSG00000185742	46.0314	1.5783	0.211161	7.47437	7.75772e-14	1.7688e-12	C11orf87
ENSG00000272825	2.01043	1.57708	0.95967	1.64336	0.100309	NA	ENSG00000272825
ENSG00000277713	0.3065	1.57303	2.48349	0.633396	0.526475	NA	MIR6856
ENSG00000173227	102.412	1.57297	0.133968	11.7414	7.81794e-32	5.31392e-30	SYT12
ENSG00000229953	1.60507	1.57201	1.11676	1.40765	0.159233	NA	ENSG00000229953
ENSG00000253837	27.5828	1.57194	0.279469	5.62473	1.85799e-08	2.38281e-07	ENSG00000253837
ENSG00000245832	0.339253	1.5709	2.42758	0.647103	0.517566	NA	MIR4300HG
ENSG00000252427	0.416615	1.56701	2.32885	0.672869	0.501031	NA	ENSG00000252427
ENSG00000145087	0.13373	1.56504	3.84451	0.407084	0.683946	NA	STXBP5L
ENSG00000241792	0.13373	1.56504	3.84451	0.407084	0.683946	NA	ENSG00000241792
ENSG00000257743	0.13373	1.56504	3.84451	0.407084	0.683946	NA	MGAM2
ENSG00000211727	0.13373	1.56504	3.84451	0.407084	0.683946	NA	TRBV7-6
ENSG00000281887	0.13373	1.56504	3.84451	0.407084	0.683946	NA	GIMAP1-GIMAP5
ENSG00000196329	0.13373	1.56504	3.84451	0.407084	0.683946	NA	GIMAP5
ENSG00000224236	0.13373	1.56504	3.84451	0.407084	0.683946	NA	MRRFP1
ENSG00000268615	0.13373	1.56504	3.84451	0.407084	0.683946	NA	ENSG00000268615
ENSG00000254479	0.13373	1.56504	3.84451	0.407084	0.683946	NA	SLC25A1P1
ENSG00000238021	0.13373	1.56504	3.84451	0.407084	0.683946	NA	ARMC4P1
ENSG00000225155	0.13373	1.56504	3.84451	0.407084	0.683946	NA	TOMM22P5
ENSG00000257331	0.13373	1.56504	3.84451	0.407084	0.683946	NA	RACGAP1P
ENSG00000257391	0.13373	1.56504	3.84451	0.407084	0.683946	NA	ENSG00000257391
ENSG00000267051	0.13373	1.56504	3.84451	0.407084	0.683946	NA	ENSG00000267051
ENSG00000275069	0.13373	1.56504	3.84451	0.407084	0.683946	NA	ENSG00000275069
ENSG00000227467	0.658753	1.56452	3.7283	0.419633	0.674753	NA	LINC01537
ENSG00000207392	1.36378	1.5643	1.31615	1.18854	0.234619	NA	SNORA20
ENSG00000276352	0.389271	1.56177	2.20124	0.709496	0.478016	NA	MIR668
ENSG00000205037	0.183696	1.56098	3.11029	0.501876	0.615755	NA	ENSG00000205037
ENSG00000232238	0.190044	1.56071	3.07465	0.507606	0.61173	NA	RPS29P8
ENSG00000238109	0.191139	1.56066	3.06868	0.508579	0.611048	NA	ENSG00000238109
ENSG00000281182	0.191139	1.56066	3.06868	0.508579	0.611048	NA	ENSG00000281182
ENSG00000227198	0.192787	1.56059	3.05977	0.510036	0.610026	NA	C6orf47-AS1
ENSG00000257221	0.192787	1.56059	3.05977	0.510036	0.610026	NA	ENSG00000257221
ENSG00000270230	0.198343	1.56037	3.03055	0.514879	0.606638	NA	MTND6P22
ENSG00000196542	0.2037	1.56015	3.00346	0.51945	0.603447	NA	SPTSSB
ENSG00000244738	0.2037	1.56015	3.00346	0.51945	0.603447	NA	ENSG00000244738
ENSG00000234286	0.2037	1.56015	3.00346	0.51945	0.603447	NA	ENSG00000234286
ENSG00000283375	0.2037	1.56015	3.00346	0.51945	0.603447	NA	ENSG00000283375
ENSG00000231536	0.246359	1.55887	2.85816	0.545412	0.58547	NA	ENSG00000231536
ENSG00000199165	0.277446	1.5579	2.75877	0.564709	0.572272	NA	MIRLET7A1
ENSG00000277610	0.474036	1.55777	2.10755	0.739137	0.459824	NA	RNVU1-4
ENSG00000132334	61.6449	1.55644	0.188966	8.23662	1.77139e-16	5.02552e-15	PTPRE
ENSG00000255478	0.242754	1.55638	2.62057	0.593906	0.552575	NA	ENSG00000255478
ENSG00000277043	0.247454	1.55621	2.60712	0.596909	0.550568	NA	EEF1A1P42
ENSG00000262412	0.249102	1.55621	2.60665	0.597015	0.550497	NA	ENSG00000262412
ENSG00000250202	0.24831	1.55618	2.60441	0.597519	0.550161	NA	ENSG00000250202
ENSG00000214514	0.250197	1.55611	2.59847	0.598857	0.549268	NA	KRT42P
ENSG00000204792	0.262758	1.5558	2.57321	0.604616	0.545434	NA	LINC01291
ENSG00000232043	0.261903	1.55567	2.56304	0.606965	0.543874	NA	ENSG00000232043
ENSG00000183571	0.268501	1.55542	2.54268	0.611723	0.540721	NA	PGPEP1L
ENSG00000278910	0.275558	1.55518	2.52449	0.616036	0.537871	NA	BANCR
ENSG00000272864	0.28295	1.55511	2.51884	0.617389	0.536978	NA	ENSG00000272864
ENSG00000256137	0.28295	1.55511	2.51884	0.617389	0.536978	NA	ENSG00000256137
ENSG00000274306	0.292721	1.55481	2.49668	0.62275	0.533449	NA	MIR5088
ENSG00000071909	0.30816	1.55451	2.47444	0.628226	0.529856	NA	MYO3B
ENSG00000164616	0.31633	1.55435	2.46287	0.631111	0.527968	NA	FBXL21P
ENSG00000204556	3.21529	1.55369	0.786784	1.97473	0.0482983	NA	ENSG00000204556
ENSG00000201944	0.127393	1.55223	4.32364	0.359011	0.719587	NA	ENSG00000201944
ENSG00000241475	0.127393	1.55223	4.32364	0.359011	0.719587	NA	ENSG00000241475
ENSG00000228939	0.127393	1.55223	4.32364	0.359011	0.719587	NA	AKT3-IT1
ENSG00000202184	0.127393	1.55223	4.32364	0.359011	0.719587	NA	RNU6-1283P
ENSG00000235070	0.127393	1.55223	4.32364	0.359011	0.719587	NA	ENSG00000235070
ENSG00000206483	0.127393	1.55223	4.32364	0.359011	0.719587	NA	ENSG00000206483
ENSG00000279859	0.127393	1.55223	4.32364	0.359011	0.719587	NA	ENSG00000279859
ENSG00000185774	0.127393	1.55223	4.32364	0.359011	0.719587	NA	KCNIP4
ENSG00000241956	0.127393	1.55223	4.32364	0.359011	0.719587	NA	ENSG00000241956
ENSG00000240990	0.127393	1.55223	4.32364	0.359011	0.719587	NA	HOXA11-AS
ENSG00000225546	0.127393	1.55223	4.32364	0.359011	0.719587	NA	LINC02476
ENSG00000253550	0.127393	1.55223	4.32364	0.359011	0.719587	NA	ENSG00000253550
ENSG00000224777	0.127393	1.55223	4.32364	0.359011	0.719587	NA	OR4F2P
ENSG00000279243	0.127393	1.55223	4.32364	0.359011	0.719587	NA	LINC02736
ENSG00000279771	0.127393	1.55223	4.32364	0.359011	0.719587	NA	ENSG00000279771
ENSG00000235645	0.127393	1.55223	4.32364	0.359011	0.719587	NA	LINC02651
ENSG00000017427	0.127393	1.55223	4.32364	0.359011	0.719587	NA	IGF1
ENSG00000279091	0.127393	1.55223	4.32364	0.359011	0.719587	NA	ENSG00000279091
ENSG00000086548	0.127393	1.55223	4.32364	0.359011	0.719587	NA	CEACAM6
ENSG00000154118	0.312725	1.55179	2.29604	0.675858	0.499131	NA	JPH3
ENSG00000266909	0.339265	1.55115	2.25829	0.686869	0.492165	NA	SLC25A6P4
ENSG00000254328	0.488748	1.5511	3.60239	0.430574	0.666778	NA	ENSG00000254328
ENSG00000176984	0.17736	1.55088	3.49753	0.443422	0.657461	NA	ENSG00000176984
ENSG00000251339	0.183708	1.55078	3.45396	0.448987	0.653441	NA	ENSG00000251339
ENSG00000176115	0.183708	1.55078	3.45396	0.448987	0.653441	NA	AQP7P4
ENSG00000238166	0.183708	1.55078	3.45396	0.448987	0.653441	NA	ENSG00000238166
ENSG00000278803	0.186451	1.55074	3.43568	0.451362	0.651729	NA	ENSG00000278803
ENSG00000175325	0.192007	1.55065	3.39982	0.456097	0.64832	NA	PROP1
ENSG00000269400	0.192007	1.55065	3.39982	0.456097	0.64832	NA	ENSG00000269400
ENSG00000269635	0.197364	1.55057	3.36662	0.46057	0.645107	NA	ENSG00000269635
ENSG00000279977	0.197364	1.55057	3.36662	0.46057	0.645107	NA	ENSG00000279977
ENSG00000174453	0.204756	1.55045	3.32287	0.466601	0.640786	NA	VWC2L
ENSG00000233688	0.204756	1.55045	3.32287	0.466601	0.640786	NA	ENSG00000233688
ENSG00000226676	0.204756	1.55045	3.32287	0.466601	0.640786	NA	LINC02679
ENSG00000229912	0.245509	1.54997	3.15946	0.490581	0.623723	NA	ENSG00000229912
ENSG00000207609	0.532039	1.54961	1.92485	0.805052	0.42079	NA	MIR491
ENSG00000280890	0.425458	1.54956	2.17191	0.713453	0.475566	NA	ELDR
ENSG00000235927	38.0991	1.54953	0.242843	6.3808	1.76163e-10	2.95957e-09	NEXN-AS1
ENSG00000281910	1.35585	1.54928	1.24152	1.24789	0.212071	NA	SNORA50A
ENSG00000244076	0.23477	1.54902	2.89703	0.534692	0.592863	NA	ENSG00000244076
ENSG00000224916	0.242766	1.5489	2.87049	0.539595	0.589476	NA	APOC4-APOC2
ENSG00000275519	0.249218	1.54877	2.84113	0.545126	0.585667	NA	MIR6804
ENSG00000261192	0.251065	1.54874	2.83432	0.546426	0.584773	NA	RNF126P1
ENSG00000279878	0.255567	1.54867	2.81801	0.549561	0.58262	NA	ENSG00000279878
ENSG00000228417	0.255567	1.54867	2.81801	0.549561	0.58262	NA	ENSG00000228417
ENSG00000232810	0.261071	1.54858	2.79863	0.553336	0.580033	NA	TNF
ENSG00000273499	0.261978	1.54857	2.79549	0.553952	0.579612	NA	ENSG00000273499
ENSG00000258711	0.261978	1.54857	2.79549	0.553952	0.579612	NA	ENSG00000258711
ENSG00000233183	0.554809	1.54847	1.90022	0.814891	0.415135	NA	ENSG00000233183
ENSG00000204915	0.321077	1.5479	2.66635	0.580534	0.561555	NA	ENSG00000204915
ENSG00000185332	0.369039	1.54786	2.08824	0.741225	0.458557	NA	ENSG00000185332
ENSG00000187559	0.412127	1.54734	4.32393	0.357855	0.720452	NA	FOXD4L3
ENSG00000223764	18.3753	1.54728	0.302441	5.11598	3.12124e-07	3.37868e-06	LINC02593
ENSG00000148735	0.303646	1.54678	2.48436	0.622606	0.533543	NA	PLEKHS1
ENSG00000141096	0.312132	1.54663	2.46349	0.627819	0.530122	NA	DPEP3
ENSG00000233907	0.132245	1.54654	3.85975	0.400683	0.688653	NA	LINC01761
ENSG00000238018	0.132245	1.54654	3.85975	0.400683	0.688653	NA	ENSG00000238018
ENSG00000213495	0.132245	1.54654	3.85975	0.400683	0.688653	NA	ENSG00000213495
ENSG00000265981	0.132245	1.54654	3.85975	0.400683	0.688653	NA	MIR544B
ENSG00000253172	0.132245	1.54654	3.85975	0.400683	0.688653	NA	ENSG00000253172
ENSG00000233981	0.132245	1.54654	3.85975	0.400683	0.688653	NA	ENSG00000233981
ENSG00000231164	0.132245	1.54654	3.85975	0.400683	0.688653	NA	RPL7P56
ENSG00000120160	0.132245	1.54654	3.85975	0.400683	0.688653	NA	EQTN
ENSG00000244176	0.132245	1.54654	3.85975	0.400683	0.688653	NA	ENSG00000244176
ENSG00000283672	0.132245	1.54654	3.85975	0.400683	0.688653	NA	MIR4678
ENSG00000199593	0.132245	1.54654	3.85975	0.400683	0.688653	NA	SNORD114-14
ENSG00000260036	0.132245	1.54654	3.85975	0.400683	0.688653	NA	ENSG00000260036
ENSG00000212306	0.132245	1.54654	3.85975	0.400683	0.688653	NA	ENSG00000212306
ENSG00000270424	0.132245	1.54654	3.85975	0.400683	0.688653	NA	ENSG00000270424
ENSG00000188280	0.132245	1.54654	3.85975	0.400683	0.688653	NA	FAM230G
ENSG00000238168	0.31848	1.54652	2.44926	0.631426	0.527762	NA	ENSG00000238168
ENSG00000217385	0.321223	1.54648	2.44324	0.632964	0.526757	NA	PSMC1P11
ENSG00000228877	0.509418	1.54613	2.01107	0.76881	0.442006	NA	ENSG00000228877
ENSG00000151790	0.354604	1.54612	2.39681	0.645076	0.518878	NA	TDO2
ENSG00000234793	0.369291	1.54602	2.38376	0.648563	0.516621	NA	ENSG00000234793
ENSG00000273365	0.356355	1.546	2.38054	0.649431	0.51606	NA	ENSG00000273365
ENSG00000255524	0.4677	1.54599	2.00505	0.771046	0.44068	NA	NPIPB8
ENSG00000214093	0.370346	1.54588	2.36701	0.653095	0.513695	NA	ENSG00000214093
ENSG00000177202	0.389244	1.54586	2.36456	0.653764	0.513264	NA	SPACA4
ENSG00000236938	0.39845	1.54558	2.33102	0.663049	0.507299	NA	ENSG00000236938
ENSG00000259968	0.476832	1.54538	1.97952	0.780681	0.43499	NA	ENSG00000259968
ENSG00000053328	0.608496	1.54479	1.95589	0.789812	0.429637	NA	METTL24
ENSG00000233018	0.555374	1.54477	1.95492	0.790193	0.429415	NA	ENSG00000233018
ENSG00000250803	1.34288	1.54467	1.24945	1.23628	0.216354	NA	ENSG00000250803
ENSG00000248346	0.376746	1.54445	2.21199	0.698217	0.485041	NA	ENSG00000248346
ENSG00000254317	0.182211	1.54441	3.11824	0.495285	0.620399	NA	ENSG00000254317
ENSG00000273597	0.18856	1.54427	3.08219	0.501031	0.616349	NA	ENSG00000273597
ENSG00000202414	0.18856	1.54427	3.08219	0.501031	0.616349	NA	ENSG00000202414
ENSG00000229393	0.189654	1.54425	3.07615	0.502007	0.615663	NA	ENSG00000229393
ENSG00000261723	0.189654	1.54425	3.07615	0.502007	0.615663	NA	ENSG00000261723
ENSG00000181908	0.191303	1.54421	3.06715	0.503469	0.614635	NA	LINC02724
ENSG00000280155	0.196859	1.54409	3.03761	0.508326	0.611225	NA	ENSG00000280155
ENSG00000257286	0.196859	1.54409	3.03761	0.508326	0.611225	NA	ENSG00000257286
ENSG00000265043	0.196859	1.54409	3.03761	0.508326	0.611225	NA	ENSG00000265043
ENSG00000199053	0.202215	1.54398	3.01023	0.51291	0.608014	NA	MIR324
ENSG00000104112	0.52932	1.54398	1.92419	0.802404	0.42232	NA	SCG3
ENSG00000231613	0.209607	1.54382	2.97412	0.519087	0.6037	NA	ENSG00000231613
ENSG00000166523	0.209607	1.54382	2.97412	0.519087	0.6037	NA	CLEC4E
ENSG00000223540	0.48362	1.54363	1.91089	0.807807	0.419202	NA	RPS15AP5
ENSG00000189423	3.05247	1.54295	0.796729	1.93661	0.0527928	NA	USP32P3
ENSG00000268105	0.238526	1.54206	2.63454	0.585325	0.558329	NA	ENSG00000268105
ENSG00000267984	0.238526	1.54206	2.63454	0.585325	0.558329	NA	ENSG00000267984
ENSG00000233040	0.247617	1.54192	2.61087	0.590576	0.554804	NA	FAM204BP
ENSG00000164303	0.247617	1.54192	2.61087	0.590576	0.554804	NA	ENPP6
ENSG00000237294	0.252182	1.5418	2.5914	0.594967	0.551866	NA	EIF4BP9
ENSG00000261291	0.253174	1.54178	2.58876	0.595567	0.551464	NA	ENSG00000261291
ENSG00000149735	0.255917	1.54172	2.58039	0.597478	0.550188	NA	GPHA2
ENSG00000235077	0.259574	1.54165	2.56943	0.599999	0.548507	NA	ENSG00000235077
ENSG00000275691	0.261512	1.5416	2.5615	0.601836	0.547283	NA	ENSG00000275691
ENSG00000265359	0.266829	1.54151	2.54833	0.604911	0.545238	NA	ENSG00000265359
ENSG00000146938	0.303932	1.54105	2.48137	0.621047	0.534568	NA	NLGN4X
ENSG00000280121	0.718525	1.54105	1.95025	0.790183	0.429421	NA	ENSG00000280121
ENSG00000236887	0.343284	1.54059	2.41939	0.636768	0.524276	NA	ENSG00000236887
ENSG00000196933	1.64438	1.54035	1.25284	1.22949	0.218889	NA	RPS26P11
ENSG00000276092	0.303082	1.53992	4.32438	0.356102	0.721764	NA	ENSG00000276092
ENSG00000166920	6.63263	1.53981	0.90496	1.70152	0.0888445	NA	C15orf48
ENSG00000259783	0.30314	1.53971	2.31115	0.666212	0.505276	NA	LINC02259
ENSG00000212329	0.305883	1.53966	2.3053	0.667879	0.504211	NA	RNU6-316P
ENSG00000229473	0.125909	1.53966	3.92905	0.391867	0.695156	NA	RGS17P1
ENSG00000171956	0.125909	1.53966	3.92905	0.391867	0.695156	NA	FOXB1
ENSG00000241334	0.125909	1.53966	3.92905	0.391867	0.695156	NA	RPL35AP33
ENSG00000264067	0.125909	1.53966	3.92905	0.391867	0.695156	NA	ENSG00000264067
ENSG00000274933	0.125909	1.53966	3.92905	0.391867	0.695156	NA	TBC1D3I
ENSG00000267504	0.125909	1.53966	3.92905	0.391867	0.695156	NA	ENSG00000267504
ENSG00000269353	0.125909	1.53966	3.92905	0.391867	0.695156	NA	ENSG00000269353
ENSG00000229266	0.125909	1.53966	3.92905	0.391867	0.695156	NA	POM121L8P
ENSG00000167034	57.9926	1.53944	0.209062	7.36355	1.79088e-13	3.964e-12	NKX3-1
ENSG00000277628	0.326074	1.53933	2.26761	0.678835	0.497242	NA	ENSG00000277628
ENSG00000215644	0.331483	1.53924	2.25733	0.681883	0.495313	NA	GCGR
ENSG00000279212	0.353345	1.53918	2.25099	0.683778	0.494115	NA	ENSG00000279212
ENSG00000129744	0.175875	1.53876	3.15425	0.487836	0.625666	NA	ART1
ENSG00000259409	0.175875	1.53876	3.15425	0.487836	0.625666	NA	BMF-AS1
ENSG00000261469	0.175875	1.53876	3.15425	0.487836	0.625666	NA	ENSG00000261469
ENSG00000265095	0.175875	1.53876	3.15425	0.487836	0.625666	NA	FTLP12
ENSG00000214889	0.182223	1.53869	3.11636	0.493747	0.621485	NA	RPS9P1
ENSG00000006071	0.183318	1.53868	3.11002	0.49475	0.620777	NA	ABCC8
ENSG00000283337	0.184966	1.53866	3.10057	0.496253	0.619716	NA	ENSG00000283337
ENSG00000279599	0.184966	1.53866	3.10057	0.496253	0.619716	NA	ENSG00000279599
ENSG00000270435	0.190523	1.53861	3.06958	0.501244	0.6162	NA	ENSG00000270435
ENSG00000238062	0.195879	1.53856	3.04091	0.505953	0.61289	NA	SPATA3-AS1
ENSG00000163982	0.195879	1.53856	3.04091	0.505953	0.61289	NA	OTOP1
ENSG00000254453	0.195879	1.53856	3.04091	0.505953	0.61289	NA	NAV2-AS2
ENSG00000259467	0.197767	1.53854	3.03107	0.507589	0.611742	NA	NDUFAF4P1
ENSG00000279592	0.197767	1.53854	3.03107	0.507589	0.611742	NA	ENSG00000279592
ENSG00000266767	0.197767	1.53854	3.03107	0.507589	0.611742	NA	ENSG00000266767
ENSG00000101307	2.28931	1.53842	1.00299	1.53384	0.12507	NA	SIRPB1
ENSG00000204296	0.240728	1.53821	2.87277	0.535445	0.592342	NA	TSBP1
ENSG00000280543	1.17922	1.53808	1.29623	1.18657	0.235396	NA	ASAP1-IT2
ENSG00000212541	0.275809	1.53798	2.7785	0.55353	0.579901	NA	RNU6-510P
ENSG00000073598	0.23219	1.53765	2.65447	0.579267	0.562409	NA	FNDC8
ENSG00000277632	0.233285	1.53764	2.65191	0.579823	0.562034	NA	CCL3
ENSG00000231341	1.26511	1.53754	1.29118	1.1908	0.233733	NA	VDAC1P6
ENSG00000254444	0.247932	1.53749	2.60219	0.590845	0.554624	NA	ENSG00000254444
ENSG00000278041	0.24958	1.53748	2.5982	0.591746	0.554021	NA	ENSG00000278041
ENSG00000269706	0.396046	1.53741	2.07804	0.739838	0.459398	NA	ENSG00000269706
ENSG00000240627	0.259586	1.53738	2.56768	0.598742	0.549345	NA	ENSG00000240627
ENSG00000179443	0.26068	1.53736	2.56306	0.599816	0.548629	NA	OR13C6P
ENSG00000019186	0.26068	1.53736	2.56306	0.599816	0.548629	NA	CYP24A1
ENSG00000259420	0.295812	1.53713	2.49668	0.61567	0.538112	NA	ENSG00000259420
ENSG00000230387	0.375499	1.53658	2.35794	0.651662	0.514619	NA	ENSG00000230387
ENSG00000233785	0.552282	1.53643	1.99628	0.769647	0.441509	NA	ENSG00000233785
ENSG00000111732	0.51436	1.53641	1.99437	0.770373	0.441078	NA	AICDA
ENSG00000236018	0.304048	1.53635	2.30784	0.66571	0.505597	NA	ENSG00000236018
ENSG00000271963	0.492123	1.53629	1.98461	0.7741	0.438872	NA	ENSG00000271963
ENSG00000224083	0.318644	1.53624	2.28497	0.672323	0.501378	NA	MTCO1P11
ENSG00000235076	0.318644	1.53624	2.28497	0.672323	0.501378	NA	GAPDHP52
ENSG00000274765	0.373175	1.53587	2.21429	0.693618	0.487922	NA	ENSG00000274765
ENSG00000207614	0.386	1.53587	2.21277	0.694091	0.487625	NA	MIR193A
ENSG00000212807	0.40881	1.53575	2.19275	0.700378	0.483691	NA	OR2A42
ENSG00000100351	1.21115	1.53566	1.29371	1.18702	0.23522	NA	GRAP2
ENSG00000219806	0.391649	1.53564	2.17277	0.706765	0.479713	NA	ATP5PBP6
ENSG00000243538	0.508676	1.53554	1.92805	0.796423	0.425786	NA	RPS26P28
ENSG00000228222	1.18668	1.53545	1.65219	0.929346	0.35271	NA	ENSG00000228222
ENSG00000199024	4.74786	1.53496	0.754626	2.03407	0.0419443	NA	MIR103A2
ENSG00000110786	0.43267	1.53472	2.03276	0.754995	0.450252	NA	PTPN5
ENSG00000228560	0.563877	1.53456	2.01192	0.762737	0.44562	NA	ENSG00000228560
ENSG00000272636	0.519822	1.53434	1.98326	0.773643	0.439142	NA	DOC2B
ENSG00000245848	2.67482	1.53308	0.821148	1.867	0.0619022	NA	CEBPA
ENSG00000269583	3.75498	1.53292	0.840054	1.82479	0.0680323	NA	ENSG00000269583
ENSG00000229785	0.950451	1.53274	1.74586	0.877924	0.379985	NA	SLC25A38P1
ENSG00000185640	20.0904	1.53212	0.343304	4.46287	8.08699e-06	6.91784e-05	KRT79
ENSG00000233994	2.74612	1.53196	0.87052	1.75982	0.0784387	NA	GDI2P2
ENSG00000278389	2.3541	1.52971	0.928726	1.64711	0.0995359	NA	ENSG00000278389
ENSG00000230312	1.20499	1.52771	1.30161	1.17371	0.240511	NA	ENSG00000230312
ENSG00000251536	5.43657	1.52771	0.616331	2.47871	0.0131859	NA	ENSG00000251536
ENSG00000223525	0.124424	1.52754	4.32513	0.353179	0.723955	NA	RABGAP1L-IT1
ENSG00000250781	0.124424	1.52754	4.32513	0.353179	0.723955	NA	ENSG00000250781
ENSG00000247130	0.124424	1.52754	4.32513	0.353179	0.723955	NA	ENSG00000247130
ENSG00000225148	0.124424	1.52754	4.32513	0.353179	0.723955	NA	ENSG00000225148
ENSG00000229151	0.124424	1.52754	4.32513	0.353179	0.723955	NA	ENSG00000229151
ENSG00000244535	0.124424	1.52754	4.32513	0.353179	0.723955	NA	ENSG00000244535
ENSG00000137673	0.124424	1.52754	4.32513	0.353179	0.723955	NA	MMP7
ENSG00000259048	0.124424	1.52754	4.32513	0.353179	0.723955	NA	ENSG00000259048
ENSG00000274719	0.124424	1.52754	4.32513	0.353179	0.723955	NA	ENSG00000274719
ENSG00000257769	0.124424	1.52754	4.32513	0.353179	0.723955	NA	ENSG00000257769
ENSG00000141316	0.124424	1.52754	4.32513	0.353179	0.723955	NA	SPACA3
ENSG00000263096	0.124424	1.52754	4.32513	0.353179	0.723955	NA	ENSG00000263096
ENSG00000174990	0.279148	1.52753	4.32513	0.353175	0.723957	NA	CA5A
ENSG00000223269	0.17439	1.52752	3.51874	0.434109	0.664209	NA	RN7SKP53
ENSG00000234790	0.180739	1.52751	3.47393	0.439708	0.660149	NA	NUTF2P4
ENSG00000240761	0.181833	1.52751	3.46663	0.440634	0.659478	NA	ENSG00000240761
ENSG00000249365	0.181833	1.52751	3.46663	0.440634	0.659478	NA	ENSG00000249365
ENSG00000182722	0.181833	1.52751	3.46663	0.440634	0.659478	NA	SEPHS1P1
ENSG00000231464	0.183482	1.52751	3.45544	0.442061	0.658445	NA	ENSG00000231464
ENSG00000239539	0.183482	1.52751	3.45544	0.442061	0.658445	NA	HMGN1P20
ENSG00000169442	0.408081	1.52751	4.32513	0.353172	0.72396	NA	CD52
ENSG00000261308	0.194394	1.52751	3.38484	0.45128	0.651787	NA	FIGNL2
ENSG00000277999	0.528018	1.5275	3.90778	0.390888	0.69588	NA	ENSG00000277999
ENSG00000170935	0.233448	1.52746	2.90075	0.526576	0.598488	NA	NCBP2L
ENSG00000131914	0.240891	1.52746	2.87292	0.531674	0.594952	NA	LIN28A
ENSG00000261272	0.260896	1.52745	2.80492	0.544559	0.586057	NA	MUC22
ENSG00000136541	0.2664	1.52744	2.78692	0.548076	0.583639	NA	ERMN
ENSG00000233278	0.308912	1.52743	2.6908	0.567647	0.570274	NA	RPS26P2
ENSG00000274421	0.311061	1.52742	2.6666	0.572797	0.566782	NA	ENSG00000274421
ENSG00000278131	0.339176	1.52741	2.64321	0.577864	0.563356	NA	ENSG00000278131
ENSG00000275597	0.302762	1.52738	2.48586	0.614425	0.538935	NA	ENSG00000275597
ENSG00000267062	0.305307	1.52738	2.47939	0.616028	0.537876	NA	ENSG00000267062
ENSG00000120949	0.325458	1.52736	2.44166	0.625544	0.531614	NA	TNFRSF8
ENSG00000254636	0.369919	1.52735	2.39186	0.638561	0.523109	NA	ARMS2
ENSG00000282012	0.366186	1.52734	2.38173	0.641274	0.521344	NA	ENSG00000282012
ENSG00000144290	0.388225	1.52727	2.20685	0.692059	0.4889	NA	SLC4A10
ENSG00000272754	0.443496	1.52725	2.16633	0.704991	0.480816	NA	ENSG00000272754
ENSG00000261823	0.43794	1.52724	2.15116	0.709961	0.477728	NA	ENSG00000261823
ENSG00000272482	1.40296	1.52566	1.16054	1.31461	0.18864	NA	ENSG00000272482
ENSG00000129244	12.7575	1.52539	0.377371	4.04216	5.29607e-05	0.000380929	ATP1B2
ENSG00000165591	1.22622	1.52531	1.34056	1.13782	0.255197	NA	FAAH2
ENSG00000132329	62.6613	1.52312	0.18578	8.1985	2.43408e-16	6.78754e-15	RAMP1
ENSG00000225675	1.35035	1.52279	1.6094	0.946187	0.344053	NA	LINC01771
ENSG00000140379	1.28842	1.52194	1.66988	0.911407	0.362081	NA	BCL2A1
ENSG00000250332	0.952317	1.52154	1.69989	0.895082	0.370743	NA	ENSG00000250332
ENSG00000122711	0.624906	1.52021	1.8157	0.837258	0.402447	NA	SPINK4
ENSG00000182021	0.650006	1.51939	1.90046	0.799486	0.424008	NA	ENSG00000182021
ENSG00000227094	0.549783	1.51921	1.92154	0.79062	0.429166	NA	ENSG00000227094
ENSG00000136630	94.258	1.51875	0.140918	10.7776	4.39336e-27	2.46285e-25	HLX
ENSG00000239920	0.556511	1.51871	1.9809	0.766676	0.443274	NA	ENSG00000239920
ENSG00000257150	1.3645	1.51858	1.2058	1.25939	0.207888	NA	PGAM1P5
ENSG00000275383	1.20948	1.51853	1.30518	1.16346	0.244643	NA	ENSG00000275383
ENSG00000178233	0.445037	1.51836	2.02593	0.749467	0.453576	NA	TMEM151B
ENSG00000243403	1.82887	1.51832	1.21908	1.24546	0.212961	NA	ENSG00000243403
ENSG00000175664	0.364629	1.51789	2.09312	0.725181	0.468341	NA	TEX26
ENSG00000225528	0.373115	1.51787	2.09554	0.724334	0.46886	NA	ENSG00000225528
ENSG00000272196	0.351288	1.51769	2.12366	0.714657	0.474821	NA	H2AC19
ENSG00000042781	0.268415	1.51758	4.28098	0.354495	0.722968	NA	USH2A
ENSG00000248719	0.393358	1.5174	2.16915	0.69954	0.484214	NA	ENSG00000248719
ENSG00000257964	0.377588	1.5171	2.22172	0.682849	0.494703	NA	ENSG00000257964
ENSG00000227177	0.326618	1.51685	2.26638	0.669286	0.503313	NA	AIMP1P2
ENSG00000254370	0.323148	1.51683	2.27181	0.667674	0.504342	NA	ENSG00000254370
ENSG00000279473	0.322221	1.51682	2.27199	0.667621	0.504376	NA	ENSG00000279473
ENSG00000104879	0.317644	1.51678	2.28122	0.664896	0.506117	NA	CKM
ENSG00000230039	0.314925	1.51672	2.29269	0.661545	0.508263	NA	ENSG00000230039
ENSG00000183644	0.309369	1.5167	2.29656	0.660421	0.508984	NA	C11orf88
ENSG00000229814	0.313882	1.51669	2.29715	0.66025	0.509093	NA	RPL35AP21
ENSG00000226191	0.308326	1.51664	2.30798	0.657128	0.511098	NA	CLK3P2
ENSG00000227128	0.308326	1.51664	2.30798	0.657128	0.511098	NA	LBX1-AS1
ENSG00000230174	0.302101	1.51659	2.31733	0.654458	0.512816	NA	LINC01149
ENSG00000183148	0.342321	1.51615	2.41206	0.628572	0.529629	NA	ANKRD20A2
ENSG00000148482	0.342321	1.51615	2.41206	0.628572	0.529629	NA	SLC39A12
ENSG00000141448	252.538	1.51601	0.0883948	17.1505	6.23357e-66	1.16883e-63	GATA6
ENSG00000250133	0.31289	1.51589	2.47386	0.612763	0.540033	NA	HOXC-AS2
ENSG00000254337	0.305583	1.51585	2.48469	0.610074	0.541813	NA	ENSG00000254337
ENSG00000277039	0.302177	1.51582	2.49102	0.608513	0.542847	NA	ENSG00000277039
ENSG00000163239	0.294116	1.51576	2.50645	0.604743	0.54535	NA	TDRD10
ENSG00000140284	0.294104	1.51576	2.50741	0.60451	0.545505	NA	SLC27A2
ENSG00000267115	0.293866	1.51575	2.508	0.604367	0.5456	NA	ENSG00000267115
ENSG00000277138	0.285567	1.51574	2.5103	0.60381	0.54597	NA	MIR6509
ENSG00000245261	0.59174	1.51561	1.84008	0.823665	0.41013	NA	ENSG00000245261
ENSG00000219776	0.265739	1.5156	2.5499	0.594374	0.552262	NA	RPL21P67
ENSG00000170162	0.264959	1.51557	2.55721	0.592665	0.553405	NA	VGLL2
ENSG00000217824	0.262996	1.51557	2.55782	0.592523	0.553501	NA	SNRPEP6
ENSG00000240477	0.259403	1.51553	2.56742	0.590294	0.554994	NA	ENSG00000240477
ENSG00000160856	0.259455	1.51551	2.5725	0.58912	0.555781	NA	FCRL3
ENSG00000233893	0.257567	1.51551	2.57289	0.58903	0.555841	NA	EZR-AS1
ENSG00000254455	0.257567	1.51551	2.57289	0.58903	0.555841	NA	HIGD1AP10
ENSG00000109158	0.257492	1.51551	2.57408	0.588758	0.556024	NA	GABRA4
ENSG00000224533	0.257492	1.51551	2.57408	0.588758	0.556024	NA	TMLHE-AS1
ENSG00000246211	0.25299	1.51546	2.58775	0.585628	0.558126	NA	P4HA3-AS1
ENSG00000159186	0.251342	1.51544	2.59163	0.584745	0.558719	NA	ENSG00000159186
ENSG00000227857	0.251156	1.51544	2.59246	0.584556	0.558846	NA	ENSG00000227857
ENSG00000202400	0.251144	1.51544	2.59346	0.58433	0.558998	NA	SNORD82
ENSG00000267631	0.246654	1.51539	2.60664	0.581357	0.561	NA	CGB1
ENSG00000231993	0.246654	1.51539	2.60664	0.581357	0.561	NA	EP300-AS1
ENSG00000234756	0.245786	1.51538	2.61038	0.580519	0.561565	NA	LINC02621
ENSG00000244226	0.243911	1.51536	2.61547	0.579384	0.56233	NA	ILF2P1
ENSG00000185056	0.243899	1.51536	2.61647	0.57916	0.562481	NA	C5orf47
ENSG00000279590	0.244691	1.51535	2.61867	0.578672	0.562811	NA	ENSG00000279590
ENSG00000188585	0.238343	1.5153	2.6331	0.575482	0.564965	NA	CLEC20A
ENSG00000174837	0.238343	1.5153	2.6331	0.575482	0.564965	NA	ADGRE1
ENSG00000227120	0.237563	1.51529	2.63646	0.574745	0.565464	NA	ENSG00000227120
ENSG00000257431	0.2356	1.51527	2.64284	0.573348	0.566409	NA	ENSG00000257431
ENSG00000250751	0.2356	1.51527	2.64284	0.573348	0.566409	NA	ENSG00000250751
ENSG00000188991	0.229264	1.5152	2.6639	0.568788	0.5695	NA	SLC15A5
ENSG00000280321	0.609788	1.51488	1.89285	0.80032	0.423526	NA	ENSG00000280321
ENSG00000153292	0.575394	1.51482	1.89786	0.798173	0.42477	NA	ADGRF1
ENSG00000276308	0.26926	1.51479	2.79837	0.541311	0.588293	NA	ENSG00000276308
ENSG00000233539	0.247434	1.51463	2.85539	0.530448	0.595802	NA	ENSG00000233539
ENSG00000238886	0.229252	1.51447	2.91903	0.518827	0.603882	NA	SNORD121A
ENSG00000225798	0.206681	1.51431	2.9863	0.507086	0.612094	NA	ENSG00000225798
ENSG00000224911	0.201177	1.51425	3.01357	0.502478	0.615331	NA	ENSG00000224911
ENSG00000277911	0.200345	1.51424	3.01674	0.501946	0.615705	NA	ENSG00000277911
ENSG00000199327	0.199289	1.51423	3.02316	0.500875	0.616459	NA	RNU6-230P
ENSG00000277265	0.194841	1.51418	3.04527	0.497224	0.619031	NA	RN7SL556P
ENSG00000228540	0.194841	1.51418	3.04527	0.497224	0.619031	NA	ENSG00000228540
ENSG00000211997	0.193933	1.51417	3.05112	0.496266	0.619707	NA	MIR708
ENSG00000267231	0.193933	1.51417	3.05112	0.496266	0.619707	NA	ENSG00000267231
ENSG00000231402	0.192953	1.51416	3.05532	0.495581	0.62019	NA	WASF5P
ENSG00000214003	0.192953	1.51416	3.05532	0.495581	0.62019	NA	ATP5PBP3
ENSG00000252711	0.188376	1.5141	3.08131	0.491382	0.623156	NA	RN7SKP116
ENSG00000275359	0.187596	1.51409	3.08462	0.490854	0.62353	NA	ENSG00000275359
ENSG00000223635	0.186728	1.51408	3.09051	0.489913	0.624196	NA	ENSG00000223635
ENSG00000219039	0.186728	1.51408	3.09051	0.489913	0.624196	NA	ENSG00000219039
ENSG00000170382	0.185634	1.51407	3.09669	0.488932	0.62489	NA	LRRN2
ENSG00000219703	0.185634	1.51407	3.09669	0.488932	0.62489	NA	RAP1BP3
ENSG00000272967	0.18204	1.51403	3.1163	0.485842	0.627079	NA	ENSG00000272967
ENSG00000265176	0.18204	1.51403	3.1163	0.485842	0.627079	NA	MIR3202-1
ENSG00000267335	0.18204	1.51403	3.1163	0.485842	0.627079	NA	ENSG00000267335
ENSG00000143858	0.180392	1.51401	3.12597	0.484333	0.628149	NA	SYT2
ENSG00000235151	0.180392	1.51401	3.12597	0.484333	0.628149	NA	ENSG00000235151
ENSG00000237631	0.180392	1.51401	3.12597	0.484333	0.628149	NA	ENSG00000237631
ENSG00000167194	0.180392	1.51401	3.12597	0.484333	0.628149	NA	C16orf92
ENSG00000279833	0.180392	1.51401	3.12597	0.484333	0.628149	NA	ENSG00000279833
ENSG00000282527	0.179297	1.514	3.13246	0.483326	0.628865	NA	ENSG00000282527
ENSG00000219993	0.179297	1.514	3.13246	0.483326	0.628865	NA	ENSG00000219993
ENSG00000236095	0.179297	1.514	3.13246	0.483326	0.628865	NA	ENSG00000236095
ENSG00000181626	0.179297	1.514	3.13246	0.483326	0.628865	NA	ANKRD62
ENSG00000219608	0.179297	1.514	3.13246	0.483326	0.628865	NA	HIGD1AP16
ENSG00000279103	0.179297	1.514	3.13246	0.483326	0.628865	NA	ENSG00000279103
ENSG00000254162	0.179285	1.51399	3.13356	0.483154	0.628986	NA	ENSG00000254162
ENSG00000238311	0.179285	1.51399	3.13356	0.483154	0.628986	NA	SNORD13E
ENSG00000196600	0.570903	1.51393	1.97166	0.767845	0.44258	NA	SLC22A25
ENSG00000228020	0.172949	1.51392	3.17124	0.47739	0.633085	NA	HNRNPA1P46
ENSG00000254060	0.172949	1.51392	3.17124	0.47739	0.633085	NA	ENSG00000254060
ENSG00000207934	0.172949	1.51392	3.17124	0.47739	0.633085	NA	MIR654
ENSG00000218454	0.172949	1.51392	3.17124	0.47739	0.633085	NA	HNRNPA1P19
ENSG00000237721	0.496815	1.51354	2.00803	0.753743	0.451004	NA	ENSG00000237721
ENSG00000276600	102.249	1.51322	0.125688	12.0396	2.20125e-33	1.57496e-31	RAB7B
ENSG00000250050	0.6405	1.51315	2.0467	0.739311	0.459718	NA	MTND4P9
ENSG00000206965	0.453318	1.51312	2.05028	0.738007	0.46051	NA	RNU6-5P
ENSG00000242314	0.433495	1.51307	2.05503	0.736279	0.461561	NA	RPL12P32
ENSG00000218682	0.129319	1.51289	3.88998	0.388919	0.697336	NA	ENSG00000218682
ENSG00000136695	0.129319	1.51289	3.88998	0.388919	0.697336	NA	IL36RN
ENSG00000260455	0.129319	1.51289	3.88998	0.388919	0.697336	NA	NBAT1
ENSG00000231426	0.129319	1.51289	3.88998	0.388919	0.697336	NA	FILNC1
ENSG00000106258	0.129319	1.51289	3.88998	0.388919	0.697336	NA	CYP3A5
ENSG00000232549	0.129319	1.51289	3.88998	0.388919	0.697336	NA	SRD5A1P1
ENSG00000225393	0.129319	1.51289	3.88998	0.388919	0.697336	NA	ENSG00000225393
ENSG00000255541	0.129319	1.51289	3.88998	0.388919	0.697336	NA	ENSG00000255541
ENSG00000254771	0.129319	1.51289	3.88998	0.388919	0.697336	NA	ENSG00000254771
ENSG00000282308	0.129319	1.51289	3.88998	0.388919	0.697336	NA	DPRXP3
ENSG00000257759	0.129319	1.51289	3.88998	0.388919	0.697336	NA	ENSG00000257759
ENSG00000280036	0.129319	1.51289	3.88998	0.388919	0.697336	NA	ENSG00000280036
ENSG00000280122	0.129319	1.51289	3.88998	0.388919	0.697336	NA	ENSG00000280122
ENSG00000266961	0.129319	1.51289	3.88998	0.388919	0.697336	NA	ENSG00000266961
ENSG00000281379	0.129319	1.51289	3.88998	0.388919	0.697336	NA	SEPTIN14P19
ENSG00000226954	0.129319	1.51289	3.88998	0.388919	0.697336	NA	ENSG00000226954
ENSG00000235079	0.122982	1.51281	3.96238	0.381794	0.702614	NA	ZRANB2-AS1
ENSG00000244619	0.122982	1.51281	3.96238	0.381794	0.702614	NA	ENSG00000244619
ENSG00000143185	0.122982	1.51281	3.96238	0.381794	0.702614	NA	XCL2
ENSG00000231635	0.122982	1.51281	3.96238	0.381794	0.702614	NA	ATP5F1BP1
ENSG00000231955	0.122982	1.51281	3.96238	0.381794	0.702614	NA	ENSG00000231955
ENSG00000228973	0.122982	1.51281	3.96238	0.381794	0.702614	NA	ENSG00000228973
ENSG00000236062	0.122982	1.51281	3.96238	0.381794	0.702614	NA	GSTM5P1
ENSG00000212122	0.122982	1.51281	3.96238	0.381794	0.702614	NA	TSSK1B
ENSG00000277192	0.122982	1.51281	3.96238	0.381794	0.702614	NA	ENSG00000277192
ENSG00000283585	0.122982	1.51281	3.96238	0.381794	0.702614	NA	ENSG00000283585
ENSG00000244642	0.122982	1.51281	3.96238	0.381794	0.702614	NA	RN7SL396P
ENSG00000260412	0.122982	1.51281	3.96238	0.381794	0.702614	NA	ENSG00000260412
ENSG00000189431	0.122982	1.51281	3.96238	0.381794	0.702614	NA	RASSF10
ENSG00000070748	0.122982	1.51281	3.96238	0.381794	0.702614	NA	CHAT
ENSG00000226761	0.122982	1.51281	3.96238	0.381794	0.702614	NA	TAS2R46
ENSG00000262198	0.122982	1.51281	3.96238	0.381794	0.702614	NA	ENSG00000262198
ENSG00000274317	0.122982	1.51281	3.96238	0.381794	0.702614	NA	LINC02334
ENSG00000241582	0.122982	1.51281	3.96238	0.381794	0.702614	NA	RPL23AP8
ENSG00000266261	0.122982	1.51281	3.96238	0.381794	0.702614	NA	ENSG00000266261
ENSG00000265142	0.122982	1.51281	3.96238	0.381794	0.702614	NA	MIR133A1HG
ENSG00000267430	0.122982	1.51281	3.96238	0.381794	0.702614	NA	ENSG00000267430
ENSG00000236545	0.122982	1.51281	3.96238	0.381794	0.702614	NA	ENSG00000236545
ENSG00000266579	0.377198	1.51275	2.09022	0.723727	0.469233	NA	ENSG00000266579
ENSG00000207352	0.372549	1.5126	2.10674	0.717982	0.472768	NA	RNU6-540P
ENSG00000207245	0.358894	1.5125	2.11842	0.713976	0.475242	NA	SNORD116-29
ENSG00000231485	0.344247	1.51242	2.1282	0.710657	0.477297	NA	ENSG00000231485
ENSG00000236976	1.5588	1.51211	1.18839	1.2724	0.203229	NA	ENSG00000236976
ENSG00000179840	0.383649	1.51188	2.19677	0.688228	0.491309	NA	PIK3CD-AS1
ENSG00000007350	0.38146	1.51176	2.21361	0.682938	0.494646	NA	TKTL1
ENSG00000260798	0.359551	1.51167	2.22517	0.679353	0.496915	NA	ENSG00000260798
ENSG00000198883	0.365044	1.51164	2.22936	0.678061	0.497733	NA	PNMA5
ENSG00000234919	0.345103	1.5115	2.25007	0.671756	0.501739	NA	LINC01827
ENSG00000225760	0.342598	1.51138	2.2674	0.666569	0.505047	NA	LINC00431
ENSG00000230408	0.320883	1.51134	2.27403	0.664608	0.506301	NA	BZW1-AS1
ENSG00000249930	0.307935	1.51109	2.31261	0.653414	0.513489	NA	ENSG00000249930
ENSG00000254501	0.309584	1.51017	2.48102	0.608689	0.54273	NA	ENSG00000254501
ENSG00000260602	0.309584	1.51017	2.48102	0.608689	0.54273	NA	HMGN2P40
ENSG00000279043	0.284094	1.50999	2.52006	0.599188	0.549047	NA	ENSG00000279043
ENSG00000261026	0.278841	1.50987	2.54641	0.59294	0.553221	NA	ENSG00000261026
ENSG00000206658	0.263474	1.5098	2.56213	0.589276	0.555676	NA	RNU6-1039P
ENSG00000259982	0.255175	1.50972	2.58075	0.584996	0.558551	NA	CDC37P1
ENSG00000249085	0.249671	1.50965	2.59773	0.581143	0.561144	NA	ENSG00000249085
ENSG00000103355	0.249671	1.50965	2.59773	0.581143	0.561144	NA	PRSS33
ENSG00000262810	0.250526	1.50961	2.6078	0.578884	0.562668	NA	ENSG00000262810
ENSG00000272079	0.237965	1.5095	2.63573	0.572707	0.566843	NA	ENSG00000272079
ENSG00000125571	1.0248	1.50948	1.27916	1.18006	0.237978	NA	IL37
ENSG00000250295	0.23687	1.50947	2.6442	0.570861	0.568094	NA	RDH10-AS1
ENSG00000279217	0.261439	1.50884	2.82448	0.534202	0.593201	NA	ENSG00000279217
ENSG00000231441	2.35204	1.50832	1.16608	1.2935	0.195839	NA	DST-AS1
ENSG00000234478	0.193356	1.50822	3.05376	0.49389	0.621384	NA	ACBD3-AS1
ENSG00000275121	0.193356	1.50822	3.05376	0.49389	0.621384	NA	ENSG00000275121
ENSG00000233719	0.193356	1.50822	3.05376	0.49389	0.621384	NA	GOT2P3
ENSG00000224207	0.191468	1.5082	3.06392	0.492244	0.622547	NA	ENSG00000224207
ENSG00000233705	0.191468	1.5082	3.06392	0.492244	0.622547	NA	SLC26A4-AS1
ENSG00000207175	0.191468	1.5082	3.06392	0.492244	0.622547	NA	RNU1-67P
ENSG00000253981	0.191468	1.5082	3.06392	0.492244	0.622547	NA	ALG1L13P
ENSG00000199325	0.186112	1.50813	3.09355	0.487508	0.625899	NA	RNU4-39P
ENSG00000226810	0.178907	1.50803	3.13538	0.480974	0.630535	NA	ENSG00000226810
ENSG00000236472	0.178907	1.50803	3.13538	0.480974	0.630535	NA	ENSG00000236472
ENSG00000225030	0.177813	1.50802	3.14194	0.479964	0.631253	NA	ENSG00000225030
ENSG00000164049	0.177813	1.50802	3.14194	0.479964	0.631253	NA	FBXW12
ENSG00000213540	0.171464	1.50794	3.18101	0.474043	0.63547	NA	ENSG00000213540
ENSG00000279644	0.171464	1.50794	3.18101	0.474043	0.63547	NA	ENSG00000279644
ENSG00000282836	0.171464	1.50794	3.18101	0.474043	0.63547	NA	ENSG00000282836
ENSG00000140955	0.171464	1.50794	3.18101	0.474043	0.63547	NA	ADAD2
ENSG00000273443	3.18885	1.50764	0.714639	2.10966	0.034888	NA	ENSG00000273443
ENSG00000171873	2.66735	1.50714	0.927755	1.6245	0.10427	NA	ADRA1D
ENSG00000236172	0.121498	1.50676	3.98087	0.378501	0.705059	NA	MIR7515HG
ENSG00000236790	0.121498	1.50676	3.98087	0.378501	0.705059	NA	LINC00299
ENSG00000225406	0.121498	1.50676	3.98087	0.378501	0.705059	NA	ENSG00000225406
ENSG00000243572	0.121498	1.50676	3.98087	0.378501	0.705059	NA	LINC02017
ENSG00000240661	0.121498	1.50676	3.98087	0.378501	0.705059	NA	ENSG00000240661
ENSG00000249894	0.121498	1.50676	3.98087	0.378501	0.705059	NA	ENSG00000249894
ENSG00000185002	0.121498	1.50676	3.98087	0.378501	0.705059	NA	RFX6
ENSG00000227474	0.121498	1.50676	3.98087	0.378501	0.705059	NA	RPL6P24
ENSG00000260122	0.121498	1.50676	3.98087	0.378501	0.705059	NA	ENSG00000260122
ENSG00000135697	0.121498	1.50676	3.98087	0.378501	0.705059	NA	BCO1
ENSG00000260795	0.121498	1.50676	3.98087	0.378501	0.705059	NA	ENSG00000260795
ENSG00000279467	0.121498	1.50676	3.98087	0.378501	0.705059	NA	ENSG00000279467
ENSG00000146530	0.68202	1.50587	2.95145	0.510215	0.609901	NA	VWDE
ENSG00000266803	1.53162	1.50365	1.17163	1.28339	0.199357	NA	ENSG00000266803
ENSG00000177679	17.8933	1.50255	0.314499	4.7776	1.77396e-06	1.71235e-05	SRRM3
ENSG00000215571	1.026	1.50172	1.26971	1.18272	0.236919	NA	GRK6P1
ENSG00000269964	0.534764	1.50142	1.94544	0.77176	0.440257	NA	MEI4
ENSG00000219391	0.550654	1.50056	1.9815	0.757285	0.448879	NA	ENSG00000219391
ENSG00000280194	3.08388	1.49981	0.814238	1.84198	0.0654777	NA	ENSG00000280194
ENSG00000223770	0.459786	1.49977	2.01705	0.743547	0.457151	NA	CACNA2D1-AS1
ENSG00000204624	2.23457	1.4975	1.0208	1.46698	0.142381	NA	DISP3
ENSG00000265282	0.428501	1.49713	2.15704	0.694067	0.48764	NA	ENSG00000265282
ENSG00000251317	1.34848	1.49599	1.28111	1.16772	0.242918	NA	ENSG00000251317
ENSG00000232316	0.458464	1.49555	2.26041	0.661625	0.508212	NA	LINC02518
ENSG00000260691	0.440021	1.49549	2.26458	0.660383	0.509008	NA	ANKRD20A1
ENSG00000261187	2.9422	1.49539	0.768001	1.94712	0.0515205	NA	ENSG00000261187
ENSG00000207864	9.92923	1.49466	0.461289	3.24017	0.00119459	0.00597406	MIR27B
ENSG00000168754	0.38402	1.49415	2.36825	0.630908	0.528101	NA	FAM178B
ENSG00000254928	0.362118	1.49386	2.39265	0.624356	0.532394	NA	ENSG00000254928
ENSG00000255479	0.359676	1.49368	2.40904	0.62003	0.535238	NA	ENSG00000255479
ENSG00000113946	3.03245	1.49367	0.758795	1.96847	0.0490138	NA	CLDN16
ENSG00000259462	0.325202	1.49334	2.43971	0.6121	0.540472	NA	CPEB1-AS1
ENSG00000225140	0.314102	1.49307	2.46666	0.605299	0.54498	NA	ENSG00000225140
ENSG00000174697	1.1792	1.49304	1.26398	1.18122	0.237517	NA	LEP
ENSG00000164438	0.309658	1.49303	2.47037	0.604377	0.545593	NA	TLX3
ENSG00000101230	16.2372	1.49302	0.424713	3.51538	0.000439133	0.00250125	ISM1
ENSG00000231851	0.303915	1.49283	2.49345	0.5987	0.549373	NA	MRPS9-AS1
ENSG00000275646	0.282263	1.49245	2.53782	0.588081	0.556478	NA	ENSG00000275646
ENSG00000172137	3.70867	1.49116	0.822187	1.81365	0.0697323	NA	CALB2
ENSG00000213067	0.253343	1.49048	2.82514	0.527578	0.597793	NA	ENSG00000213067
ENSG00000226172	0.252249	1.49045	2.83057	0.526554	0.598503	NA	ENSG00000226172
ENSG00000267623	0.240595	1.49021	2.87316	0.518667	0.603993	NA	ENSG00000267623
ENSG00000237980	0.233152	1.49005	2.9041	0.513086	0.607891	NA	LINC02773
ENSG00000233440	0.225948	1.4899	2.93412	0.507785	0.611604	NA	HMGA1P6
ENSG00000231421	1.19348	1.48867	1.25568	1.18555	0.2358	NA	ENSG00000231421
ENSG00000221870	0.218505	1.48847	3.28127	0.453626	0.650098	NA	ENSG00000221870
ENSG00000232466	0.19043	1.48806	3.40987	0.436398	0.662548	NA	H3P31
ENSG00000165443	0.188542	1.48803	3.42203	0.434837	0.66368	NA	PHYHIPL
ENSG00000264546	0.188542	1.48803	3.42203	0.434837	0.66368	NA	ENSG00000264546
ENSG00000089116	0.183186	1.48792	3.45748	0.430349	0.666942	NA	LHX5
ENSG00000272724	0.177629	1.48782	3.49564	0.42562	0.670385	NA	ENSG00000272724
ENSG00000173810	0.175981	1.48778	3.50734	0.424191	0.671427	NA	PPIAP7
ENSG00000248279	0.174886	1.48776	3.5152	0.423237	0.672123	NA	LINC02120
ENSG00000254471	0.174886	1.48776	3.5152	0.423237	0.672123	NA	ENSG00000254471
ENSG00000258597	0.174886	1.48776	3.5152	0.423237	0.672123	NA	SERPINA2
ENSG00000228527	0.168538	1.48764	3.5622	0.417618	0.676226	NA	ENSG00000228527
ENSG00000271933	0.168538	1.48764	3.5622	0.417618	0.676226	NA	ENSG00000271933
ENSG00000273119	0.168538	1.48764	3.5622	0.417618	0.676226	NA	ENSG00000273119
ENSG00000231394	0.476628	1.48715	3.759	0.395624	0.692382	NA	ENSG00000231394
ENSG00000135917	3.04594	1.48652	0.897063	1.6571	0.0974994	NA	SLC19A3
ENSG00000227747	0.118572	1.48618	4.32666	0.343494	0.731227	NA	ENSG00000227747
ENSG00000200999	0.118572	1.48618	4.32666	0.343494	0.731227	NA	ENSG00000200999
ENSG00000249984	0.118572	1.48618	4.32666	0.343494	0.731227	NA	ENSG00000249984
ENSG00000251556	0.118572	1.48618	4.32666	0.343494	0.731227	NA	ENSG00000251556
ENSG00000249876	0.118572	1.48618	4.32666	0.343494	0.731227	NA	ENSG00000249876
ENSG00000228354	0.118572	1.48618	4.32666	0.343494	0.731227	NA	ENSG00000228354
ENSG00000254686	0.118572	1.48618	4.32666	0.343494	0.731227	NA	ENSG00000254686
ENSG00000234931	0.118572	1.48618	4.32666	0.343494	0.731227	NA	MARK2P15
ENSG00000259133	0.118572	1.48618	4.32666	0.343494	0.731227	NA	ENSG00000259133
ENSG00000275516	0.118572	1.48618	4.32666	0.343494	0.731227	NA	ENSG00000275516
ENSG00000259818	0.384272	1.48616	4.32666	0.343489	0.731231	NA	ENSG00000259818
ENSG00000258454	0.384113	1.48616	4.32666	0.343488	0.731231	NA	ENSG00000258454
ENSG00000109956	1.30677	1.48588	1.21073	1.22727	0.219723	NA	B3GAT1
ENSG00000268812	11.8303	1.48519	0.37887	3.92005	8.85311e-05	0.000608087	ENSG00000268812
ENSG00000230183	1.16224	1.48225	1.32977	1.11467	0.264993	NA	CNOT6LP1
ENSG00000213935	2.45573	1.47958	0.919698	1.60876	0.107668	NA	RPL22P16
ENSG00000110042	65.3324	1.47854	0.172315	8.58048	9.44804e-18	3.0044e-16	DTX4
ENSG00000265148	1.5778	1.47842	1.17208	1.26137	0.207177	NA	TSPOAP1-AS1
ENSG00000233868	0.933261	1.47774	1.31768	1.12147	0.262087	NA	ENSG00000233868
ENSG00000272386	1.20972	1.47493	1.30558	1.12971	0.258598	NA	ENSG00000272386
ENSG00000258561	2.79963	1.47409	0.816669	1.805	0.071074	NA	ENSG00000258561
ENSG00000198576	5.89459	1.47399	0.593687	2.48278	0.0130361	NA	ARC
ENSG00000172548	12.3524	1.47376	0.467043	3.15551	0.00160219	0.00773272	NIPAL4
ENSG00000153976	28.1353	1.46831	0.312187	4.70332	2.5597e-06	2.40391e-05	HS3ST3A1
ENSG00000184995	18.2894	1.46601	0.400003	3.66499	0.000247345	0.00151924	IFNE
ENSG00000233131	2.27237	1.46596	0.912056	1.60732	0.107985	NA	ENSG00000233131
ENSG00000227172	0.259524	1.46578	2.74796	0.533406	0.593753	NA	ENSG00000227172
ENSG00000230452	0.262079	1.46565	2.7389	0.535124	0.592564	NA	LINC01381
ENSG00000141639	0.262079	1.46565	2.7389	0.535124	0.592564	NA	MAPK4
ENSG00000128342	2243.68	1.46525	0.0505275	28.9991	6.74778e-185	8.46742e-182	LIF
ENSG00000155897	80.3946	1.46445	0.170238	8.60236	7.80913e-18	2.49296e-16	ADCY8
ENSG00000261131	2.50279	1.46426	0.849689	1.72329	0.0848362	NA	ENSG00000261131
ENSG00000198754	0.939942	1.4635	1.54157	0.949361	0.342437	NA	OXCT2
ENSG00000226915	0.314433	1.45973	2.39509	0.609465	0.542216	NA	ENSG00000226915
ENSG00000277830	0.315528	1.45967	2.39257	0.610086	0.541805	NA	ENSG00000277830
ENSG00000276953	11.6039	1.45575	0.466946	3.1176	0.00182328	0.00866895	TRBV12-4
ENSG00000081059	193.971	1.45496	0.109262	13.3162	1.86381e-40	1.7677e-38	TCF7
ENSG00000276102	0.7289	1.45462	1.71108	0.850117	0.39526	NA	MIR6747
ENSG00000239082	0.374586	1.45328	2.14567	0.677308	0.49821	NA	RNU7-170P
ENSG00000266289	0.792622	1.45316	1.61341	0.90068	0.367758	NA	ENSG00000266289
ENSG00000103044	65.5064	1.45298	0.19468	7.46345	8.42869e-14	1.915e-12	HAS3
ENSG00000260273	3.91083	1.45276	0.746244	1.94676	0.0515637	NA	ENSG00000260273
ENSG00000229205	0.394591	1.45249	2.12067	0.684918	0.493395	NA	LINC00200
ENSG00000268423	0.86323	1.45133	1.3681	1.06084	0.288764	NA	ENSG00000268423
ENSG00000226874	0.321248	1.45119	2.37909	0.609976	0.541878	NA	ENSG00000226874
ENSG00000264057	2.21908	1.45114	0.944792	1.53593	0.124554	NA	ENSG00000264057
ENSG00000188064	22.4207	1.4511	0.308535	4.7032	2.56114e-06	2.40391e-05	WNT7B
ENSG00000223784	0.340573	1.45035	2.33753	0.620461	0.534954	NA	LINP1
ENSG00000249180	0.484219	1.45012	2.05165	0.706807	0.479686	NA	ENSG00000249180
ENSG00000170683	0.546613	1.44918	2.02619	0.715224	0.474471	NA	OR10A3
ENSG00000254985	0.578076	1.44813	1.71364	0.845061	0.398077	NA	RSF1-IT2
ENSG00000251739	3.49497	1.44716	0.774905	1.86754	0.0618267	NA	RNU6-1053P
ENSG00000230002	3.97251	1.44712	0.733414	1.97313	0.0484804	NA	ALMS1-IT1
ENSG00000257259	0.456262	1.44647	1.95859	0.738527	0.460195	NA	LINC02388
ENSG00000162006	0.366876	1.44602	2.15623	0.670621	0.502462	NA	MSLNL
ENSG00000224429	0.498258	1.4458	1.94307	0.744082	0.456827	NA	LINC00539
ENSG00000252139	0.523845	1.44506	1.92622	0.750202	0.453133	NA	ENSG00000252139
ENSG00000259663	0.741619	1.44457	1.57248	0.918657	0.358275	NA	ENSG00000259663
ENSG00000159625	0.472792	1.44366	2.07562	0.695532	0.486722	NA	DRC7
ENSG00000166148	0.626358	1.44179	2.01814	0.714413	0.474972	NA	AVPR1A
ENSG00000208037	0.423379	1.44039	1.97872	0.727942	0.466649	NA	MIR320A
ENSG00000278934	14.1461	1.44021	0.340072	4.23501	2.2854e-05	0.000177532	ENSG00000278934
ENSG00000197575	0.438734	1.44003	1.969	0.731353	0.464563	NA	RPS17P2
ENSG00000267526	0.583289	1.43955	1.81627	0.792589	0.428017	NA	ENSG00000267526
ENSG00000262652	1.42777	1.43943	1.12496	1.27955	0.200704	NA	ENSG00000262652
ENSG00000274911	1.69008	1.43888	1.1005	1.30747	0.191053	NA	ENSG00000274911
ENSG00000223566	0.507142	1.43881	1.93715	0.742747	0.457635	NA	TNRC18P2
ENSG00000280277	0.509759	1.43857	1.93103	0.744974	0.456287	NA	ENSG00000280277
ENSG00000229133	2.46687	1.43782	0.912667	1.5754	0.115163	NA	RPS7P4
ENSG00000279951	0.689207	1.43707	1.61503	0.889812	0.373567	NA	ENSG00000279951
ENSG00000132938	1.33942	1.43694	1.39994	1.02643	0.30469	NA	MTUS2
ENSG00000197165	0.510248	1.43473	1.84231	0.778769	0.436116	NA	SULT1A2
ENSG00000246350	0.329526	1.4344	2.35992	0.607818	0.543308	NA	ENSG00000246350
ENSG00000215452	1.48823	1.4339	1.11027	1.29148	0.196536	NA	ZNF663P
ENSG00000232939	0.850099	1.43382	1.47819	0.96999	0.332052	NA	ENSG00000232939
ENSG00000231549	1.82362	1.43288	1.07768	1.32959	0.183652	NA	ATP5MDP1
ENSG00000261135	0.490765	1.43255	1.81939	0.78738	0.43106	NA	ENSG00000261135
ENSG00000090512	0.740365	1.43242	1.55084	0.923644	0.355672	NA	FETUB
ENSG00000255355	0.633756	1.43171	1.69197	0.846181	0.397452	NA	ENSG00000255355
ENSG00000270105	0.600529	1.43078	1.63093	0.877278	0.380336	NA	ENSG00000270105
ENSG00000259137	2.07256	1.43038	1.03952	1.376	0.168822	NA	ENSG00000259137
ENSG00000258623	0.923288	1.43008	1.50241	0.95186	0.341168	NA	ENSG00000258623
ENSG00000171658	17.572	1.43007	0.318743	4.4866	7.23691e-06	6.2629e-05	NMRAL2P
ENSG00000201988	2.23914	1.42995	0.968981	1.47573	0.140017	NA	ENSG00000201988
ENSG00000235865	0.432357	1.42941	2.09774	0.681401	0.495618	NA	GSN-AS1
ENSG00000213667	0.485117	1.42863	2.06507	0.691807	0.489059	NA	PGGT1BP1
ENSG00000239677	5.98407	1.42854	0.560016	2.5509	0.0107446	NA	PDZRN3-AS1
ENSG00000262769	1.18428	1.4283	1.27325	1.12177	0.261959	NA	ENSG00000262769
ENSG00000258717	6.70023	1.42727	0.521603	2.73631	0.00621327	NA	ENSG00000258717
ENSG00000226051	0.816593	1.42662	1.54962	0.920628	0.357245	NA	ZNF503-AS1
ENSG00000235078	2.48413	1.426	0.954961	1.49325	0.135372	NA	ENSG00000235078
ENSG00000280339	2.00859	1.4255	0.98327	1.44975	0.147127	NA	ENSG00000280339
ENSG00000203797	1.43332	1.42537	1.2925	1.10281	0.270112	NA	DDO
ENSG00000163075	0.509439	1.42502	1.93186	0.737638	0.460734	NA	CFAP221
ENSG00000207195	0.912151	1.4242	1.45566	0.978392	0.32788	NA	ENSG00000207195
ENSG00000261447	1.17937	1.42256	1.42933	0.995265	0.319608	NA	ENSG00000261447
ENSG00000139044	6.64632	1.42196	0.549386	2.58828	0.00964562	NA	B4GALNT3
ENSG00000274615	3.32746	1.42143	0.829572	1.71345	0.0866293	NA	ENSG00000274615
ENSG00000221533	0.43846	1.42099	2.07437	0.685022	0.49333	NA	MIR1184-1
ENSG00000274156	0.829729	1.42048	1.47946	0.96013	0.33699	NA	ENSG00000274156
ENSG00000226544	0.604387	1.42026	1.79359	0.791857	0.428444	NA	RPL7P22
ENSG00000164082	1.02856	1.41982	1.45644	0.97486	0.32963	NA	GRM2
ENSG00000201264	1.03373	1.41971	1.49722	0.948233	0.343011	NA	SNORD73B
ENSG00000262222	1.01048	1.41957	1.59401	0.890563	0.373164	NA	ENSG00000262222
ENSG00000267143	0.437365	1.4189	1.96908	0.720594	0.471159	NA	ENSG00000267143
ENSG00000138795	16.9457	1.41846	0.345899	4.1008	4.1172e-05	0.000303086	LEF1
ENSG00000257178	0.716607	1.41828	1.63321	0.868401	0.385175	NA	ENSG00000257178
ENSG00000243629	2.91484	1.41794	0.848468	1.67117	0.0946873	NA	LINC00880
ENSG00000261055	0.514687	1.41794	1.92613	0.736157	0.461635	NA	ENSG00000261055
ENSG00000269608	1.05559	1.41762	1.43414	0.988482	0.322916	NA	ENSG00000269608
ENSG00000232386	0.674388	1.41741	1.57017	0.902706	0.366682	NA	ENSG00000232386
ENSG00000196126	0.817208	1.41709	1.55291	0.912543	0.361483	NA	HLA-DRB1
ENSG00000002587	0.745363	1.41661	1.70715	0.829808	0.406647	NA	HS3ST1
ENSG00000177776	1.22228	1.41613	1.40863	1.00532	0.314741	NA	RPS2P2
ENSG00000273920	2.12491	1.41591	0.961465	1.47266	0.140843	NA	ENSG00000273920
ENSG00000140873	8.04967	1.41574	0.910016	1.55573	0.119773	NA	ADAMTS18
ENSG00000177414	0.304225	1.4157	2.23754	0.632705	0.526927	NA	UBE2U
ENSG00000243388	1.04771	1.41532	1.54006	0.919003	0.358094	NA	RPL3P3
ENSG00000222012	1.06168	1.41523	1.40914	1.00433	0.315221	NA	ENSG00000222012
ENSG00000164764	0.758426	1.41508	1.6751	0.844771	0.398239	NA	SBSPON
ENSG00000223787	0.64875	1.41493	1.81125	0.781192	0.43469	NA	ENSG00000223787
ENSG00000273507	0.904766	1.41478	1.46043	0.96874	0.332675	NA	ENSG00000273507
ENSG00000230300	0.914619	1.41463	1.50656	0.938975	0.347744	NA	STARD13-IT1
ENSG00000140961	77.4381	1.41449	0.159164	8.88697	6.27952e-19	2.15205e-17	OSGIN1
ENSG00000278571	4.80094	1.41439	0.689871	2.05023	0.0403422	NA	MIR7161
ENSG00000175175	18.4324	1.41381	0.341451	4.14061	3.46384e-05	0.000258489	PPM1E
ENSG00000128594	3.53769	1.4138	0.814684	1.7354	0.0826701	NA	LRRC4
ENSG00000106078	1.0758	1.41374	1.47214	0.960327	0.336891	NA	COBL
ENSG00000265933	0.610831	1.41365	1.57987	0.894787	0.370901	NA	LINC00668
ENSG00000207041	1.8351	1.41282	1.04629	1.35031	0.176916	NA	RNU6-3P
ENSG00000261317	0.395909	1.41249	1.9971	0.707274	0.479396	NA	ENSG00000261317
ENSG00000237234	0.393295	1.41244	1.99366	0.708466	0.478656	NA	ENSG00000237234
ENSG00000255507	0.839793	1.41242	1.47713	0.95619	0.338976	NA	UVRAG-DT
ENSG00000278153	0.450902	1.41187	1.95964	0.720473	0.471234	NA	ENSG00000278153
ENSG00000245748	0.699354	1.41143	1.70371	0.828443	0.40742	NA	ENSG00000245748
ENSG00000258658	0.627442	1.41101	1.64224	0.8592	0.39023	NA	ENSG00000258658
ENSG00000278974	0.443697	1.41022	1.87173	0.753431	0.451191	NA	ENSG00000278974
ENSG00000236266	2.41455	1.41015	0.962644	1.46487	0.142956	NA	ENSG00000236266
ENSG00000222328	0.959062	1.40998	1.43919	0.979703	0.327233	NA	RNU2-2P
ENSG00000273375	0.808103	1.40996	1.64102	0.859196	0.390232	NA	ENSG00000273375
ENSG00000215262	0.476014	1.40985	1.8535	0.760643	0.446871	NA	KCNU1
ENSG00000278896	0.491956	1.40971	1.84691	0.76328	0.445297	NA	ENSG00000278896
ENSG00000248546	1.02541	1.40895	1.45773	0.966531	0.333778	NA	ANP32C
ENSG00000273350	3.13806	1.40853	1.0088	1.39624	0.162642	NA	ENSG00000273350
ENSG00000175766	0.480009	1.40848	1.792	0.785979	0.43188	NA	EIF4E1B
ENSG00000261269	0.618241	1.40825	1.78264	0.78998	0.42954	NA	ENSG00000261269
ENSG00000139874	4.88129	1.40819	0.615721	2.28706	0.0221921	NA	SSTR1
ENSG00000224820	1.06231	1.40759	1.42921	0.98487	0.324688	NA	BTF3P4
ENSG00000229468	0.565325	1.40751	1.75267	0.803065	0.421937	NA	RPL39P18
ENSG00000234006	0.581639	1.4075	1.75241	0.803179	0.421871	NA	DDX39B-AS1
ENSG00000259091	0.771999	1.40707	1.67703	0.839025	0.401455	NA	LINC00517
ENSG00000264346	6.15257	1.40706	0.562053	2.50343	0.0122995	NA	SNORA77B
ENSG00000160282	0.730826	1.40703	1.7345	0.811203	0.417249	NA	FTCD
ENSG00000261692	0.375515	1.40699	2.14213	0.656816	0.511299	NA	ENSG00000261692
ENSG00000225185	0.423243	1.40663	2.1041	0.668516	0.503804	NA	PPIAP8
ENSG00000228569	0.424649	1.40661	2.10229	0.669083	0.503442	NA	ENSG00000228569
ENSG00000268047	0.429413	1.40659	2.10043	0.669667	0.50307	NA	ENSG00000268047
ENSG00000231877	0.438504	1.40648	2.08908	0.673251	0.500787	NA	ENSG00000231877
ENSG00000188000	0.613538	1.40585	1.69195	0.830905	0.406028	NA	OR7D2
ENSG00000185736	1.17217	1.40576	1.4419	0.974932	0.329594	NA	ADARB2
ENSG00000263345	0.874559	1.40573	1.50121	0.936397	0.349069	NA	ENSG00000263345
ENSG00000267676	0.772933	1.40551	1.68043	0.836399	0.402931	NA	THA1P
ENSG00000188996	0.685356	1.40529	1.67312	0.839919	0.400954	NA	HUS1B
ENSG00000224302	0.744882	1.40479	1.65676	0.847913	0.396487	NA	ENSG00000224302
ENSG00000273763	1.77966	1.40413	1.03081	1.36216	0.173146	NA	ENSG00000273763
ENSG00000245750	0.80342	1.40292	1.60109	0.876227	0.380907	NA	DRAIC
ENSG00000213694	2488.26	1.40133	0.0343925	40.7453	0	0	S1PR3
ENSG00000138135	0.745926	1.40121	1.71619	0.816466	0.414234	NA	CH25H
ENSG00000228643	1.06331	1.40033	1.40004	1.00021	0.317209	NA	ENSG00000228643
ENSG00000229433	0.305092	1.39978	2.23504	0.626289	0.531125	NA	LINC02069
ENSG00000256712	0.31039	1.39973	2.22438	0.629267	0.529174	NA	ENSG00000256712
ENSG00000248191	0.311985	1.39971	2.22122	0.630155	0.528593	NA	PES1P1
ENSG00000267688	0.313391	1.3997	2.21845	0.630934	0.528084	NA	ENSG00000267688
ENSG00000257653	0.31923	1.39964	2.20716	0.634135	0.525993	NA	ENSG00000257653
ENSG00000136514	1.37011	1.3996	1.1719	1.1943	0.23236	NA	RTP4
ENSG00000228312	0.331311	1.39951	2.18472	0.640591	0.521788	NA	GAPDHP45
ENSG00000279713	1.02531	1.39901	1.25769	1.11237	0.265981	NA	ENSG00000279713
ENSG00000188269	0.388522	1.39833	1.99901	0.69951	0.484233	NA	OR7A5
ENSG00000283101	4.00291	1.39829	0.749322	1.86607	0.0620317	NA	BMS1P21
ENSG00000226756	1.17187	1.39801	1.40944	0.991896	0.321248	NA	ENSG00000226756
ENSG00000276216	0.544173	1.39796	1.81616	0.769736	0.441456	NA	ENSG00000276216
ENSG00000232724	0.536051	1.39794	1.94914	0.717211	0.473244	NA	TRIM80P
ENSG00000215326	0.453135	1.39729	1.87191	0.74645	0.455395	NA	GPX1P2
ENSG00000213063	0.489519	1.39709	1.8509	0.754816	0.45036	NA	RPL29P7
ENSG00000267342	0.573765	1.39706	1.84782	0.756057	0.449615	NA	ENSG00000267342
ENSG00000232202	0.937695	1.39701	1.52731	0.914682	0.360359	NA	ENSG00000232202
ENSG00000254851	1.4077	1.39683	1.19279	1.17106	0.241573	NA	ENSG00000254851
ENSG00000277034	3.29929	1.39678	0.794099	1.75896	0.0785851	NA	ENSG00000277034
ENSG00000231848	0.910086	1.39654	1.45253	0.961449	0.336327	NA	ENSG00000231848
ENSG00000188581	0.595311	1.39648	1.78966	0.780303	0.435213	NA	KRTAP1-1
ENSG00000111245	0.620448	1.39611	1.75555	0.79525	0.426468	NA	MYL2
ENSG00000281162	0.572362	1.39607	1.75211	0.796792	0.425572	NA	LINC01127
ENSG00000225308	0.644853	1.3958	1.72887	0.807345	0.419468	NA	ASS1P11
ENSG00000273212	0.816795	1.39577	1.53135	0.911464	0.362051	NA	ENSG00000273212
ENSG00000236285	0.677968	1.39574	1.72424	0.809484	0.418237	NA	NPM1P8
ENSG00000277948	1.57221	1.39562	1.16133	1.20175	0.229462	NA	ENSG00000277948
ENSG00000229869	0.758415	1.39464	1.63952	0.850642	0.394968	NA	ENSG00000229869
ENSG00000254542	0.598799	1.3946	1.62797	0.856647	0.39164	NA	NAV2-AS3
ENSG00000202358	0.751486	1.39446	1.62714	0.857002	0.391444	NA	RNU6-652P
ENSG00000276376	0.904227	1.39417	1.60706	0.867525	0.385654	NA	ENSG00000276376
ENSG00000227962	1.24532	1.39388	1.42635	0.977231	0.328455	NA	ENSG00000227962
ENSG00000211696	0.723043	1.3938	1.60882	0.866348	0.386299	NA	TRGV8
ENSG00000237176	0.621075	1.39359	1.62423	0.857998	0.390893	NA	ENSG00000237176
ENSG00000180998	41.9506	1.39346	0.229957	6.05964	1.36426e-09	2.04363e-08	GPR137C
ENSG00000244193	0.609119	1.39344	1.63551	0.851994	0.394217	NA	ENSG00000244193
ENSG00000136842	1.30747	1.39323	1.38897	1.00307	0.315828	NA	TMOD1
ENSG00000273792	1.46686	1.39322	1.3556	1.02775	0.304069	NA	ENSG00000273792
ENSG00000102128	0.985427	1.39252	1.71447	0.812218	0.416667	NA	RAB40AL
ENSG00000237888	0.297259	1.39189	2.25095	0.618358	0.53634	NA	ENSG00000237888
ENSG00000146070	0.335183	1.39174	2.17744	0.639164	0.522716	NA	PLA2G7
ENSG00000092054	0.342574	1.39172	2.1646	0.642944	0.52026	NA	MYH7
ENSG00000270294	0.394625	1.39129	1.9915	0.698616	0.484792	NA	XIAPP1
ENSG00000260653	0.448846	1.39124	1.97498	0.704433	0.481163	NA	ENSG00000260653
ENSG00000005001	0.487344	1.39099	2.08058	0.668559	0.503777	NA	PRSS22
ENSG00000186479	0.42953	1.39096	1.88393	0.73833	0.460314	NA	RGS7BP
ENSG00000242696	0.321265	1.39092	4.28779	0.32439	0.745643	NA	RN7SL40P
ENSG00000187017	0.483698	1.3909	1.86451	0.745989	0.455674	NA	ESPN
ENSG00000279598	0.461794	1.39089	1.86071	0.747503	0.45476	NA	ENSG00000279598
ENSG00000234426	0.484603	1.39089	1.86048	0.747597	0.454703	NA	ENSG00000234426
ENSG00000224040	0.506382	1.39086	1.85423	0.750105	0.453191	NA	HMGN1P4
ENSG00000173698	0.627614	1.39085	1.88243	0.738858	0.459993	NA	ADGRG2
ENSG00000252947	0.691484	1.39084	1.87717	0.740922	0.458741	NA	SCARNA1
ENSG00000173198	0.61963	1.39077	1.8279	0.760858	0.446742	NA	CYSLTR1
ENSG00000259370	0.671395	1.39073	1.79909	0.773021	0.43951	NA	ENSG00000259370
ENSG00000234449	0.651277	1.39071	1.81184	0.767569	0.442743	NA	ENSG00000234449
ENSG00000230305	0.472596	1.39065	1.79301	0.775592	0.43799	NA	ENSG00000230305
ENSG00000156097	0.578269	1.39053	1.76361	0.78846	0.430428	NA	GPR61
ENSG00000165972	0.635007	1.39051	1.75819	0.790876	0.429016	NA	CCDC38
ENSG00000232553	0.64379	1.39047	1.74796	0.79548	0.426334	NA	CLK2P1
ENSG00000229886	0.611745	1.39046	1.74591	0.796412	0.425793	NA	ENSG00000229886
ENSG00000233360	0.632327	1.39038	1.72568	0.805701	0.420415	NA	ENSG00000233360
ENSG00000235361	0.723021	1.39036	1.51636	0.916909	0.35919	NA	ENSG00000235361
ENSG00000225971	0.672834	1.39025	1.69456	0.820416	0.411979	NA	ENSG00000225971
ENSG00000204060	1.42224	1.39025	1.03604	1.34188	0.179634	NA	FOXO6
ENSG00000260650	0.611633	1.39023	1.69061	0.822327	0.410891	NA	ENSG00000260650
ENSG00000257956	0.753921	1.39021	1.68573	0.824692	0.409547	NA	NOP56P3
ENSG00000071203	1.58415	1.38994	1.14884	1.20987	0.22633	NA	MS4A12
ENSG00000199005	1.40542	1.38993	1.17682	1.18109	0.237567	NA	MIR370
ENSG00000110723	4.24477	1.38906	0.633147	2.1939	0.0282428	NA	EXPH5
ENSG00000244527	0.926299	1.38896	1.56867	0.885442	0.375918	NA	ENSG00000244527
ENSG00000181773	19.4763	1.38857	0.404763	3.43057	0.000602315	0.00329385	GPR3
ENSG00000238165	0.718625	1.38838	1.5748	0.881621	0.377982	NA	ENSG00000238165
ENSG00000115194	0.940482	1.388	1.52266	0.911567	0.361997	NA	SLC30A3
ENSG00000170236	0.846495	1.38769	1.52277	0.911295	0.36214	NA	USP50
ENSG00000143882	0.726954	1.38766	1.66819	0.831832	0.405504	NA	ATP6V1C2
ENSG00000244585	2.93111	1.38601	0.816933	1.6966	0.0897726	NA	RPL12P33
ENSG00000234427	0.76731	1.38553	1.55397	0.891607	0.372604	NA	ENSG00000234427
ENSG00000235660	0.909863	1.38528	1.59345	0.869355	0.384653	NA	LINC00345
ENSG00000105467	0.705176	1.38526	1.72202	0.804435	0.421146	NA	SYNGR4
ENSG00000227586	0.661858	1.38478	1.81127	0.764535	0.444549	NA	RPS26P39
ENSG00000107099	1.00214	1.38471	1.5909	0.870393	0.384086	NA	DOCK8
ENSG00000207008	0.556998	1.38469	1.82847	0.757296	0.448872	NA	SNORA54
ENSG00000277373	0.527174	1.38467	1.83314	0.755357	0.450035	NA	ENSG00000277373
ENSG00000219149	0.528634	1.3844	1.89037	0.732345	0.463958	NA	PPIAP87
ENSG00000091583	0.444554	1.38404	1.97246	0.701683	0.482877	NA	APOH
ENSG00000230747	0.423394	1.3836	2.08662	0.663082	0.507278	NA	ENSG00000230747
ENSG00000236908	0.396964	1.38352	2.10977	0.655768	0.511973	NA	LINC02827
ENSG00000276863	0.399759	1.38352	2.11037	0.65558	0.512094	NA	ENSG00000276863
ENSG00000173110	2.22069	1.38341	0.986351	1.40255	0.160751	NA	HSPA6
ENSG00000136011	0.834335	1.38285	1.52066	0.909378	0.363151	NA	STAB2
ENSG00000228412	1.13337	1.38198	1.58737	0.870609	0.383968	NA	LNC-LBCS
ENSG00000243918	0.243961	1.38186	2.80082	0.493379	0.621745	NA	EIF4BP8
ENSG00000282742	0.243961	1.38186	2.80082	0.493379	0.621745	NA	ENSG00000282742
ENSG00000232907	3.92006	1.38172	0.726068	1.90301	0.0570387	NA	DLGAP4-AS1
ENSG00000233820	1.8614	1.38133	0.958979	1.44042	0.149748	NA	ENSG00000233820
ENSG00000270457	0.855781	1.38118	1.51164	0.913697	0.360876	NA	ENSG00000270457
ENSG00000176884	2.88527	1.3803	0.864966	1.59578	0.110538	NA	GRIN1
ENSG00000184530	3.24371	1.37956	0.816991	1.68859	0.0912981	NA	C6orf58
ENSG00000250105	0.618892	1.3792	1.74527	0.790248	0.429383	NA	ENSG00000250105
ENSG00000226253	0.954214	1.37919	1.46854	0.939163	0.347647	NA	MRPL35P3
ENSG00000237161	0.567037	1.379	1.76453	0.781509	0.434503	NA	ENSG00000237161
ENSG00000239195	5.09401	1.37886	0.623587	2.21117	0.0270238	NA	SNORD5
ENSG00000258778	0.570263	1.37874	1.81789	0.758428	0.448195	NA	ENSG00000258778
ENSG00000256374	0.752402	1.37872	1.79189	0.769422	0.441643	NA	PPIAL4D
ENSG00000269524	0.579301	1.37861	1.829	0.753752	0.450998	NA	ENSG00000269524
ENSG00000269153	0.559849	1.37857	1.83262	0.75224	0.451907	NA	LYPLA2P2
ENSG00000257999	0.536536	1.37838	1.82873	0.753736	0.451008	NA	ENSG00000257999
ENSG00000223427	0.530726	1.37834	1.83354	0.751736	0.45221	NA	ENSG00000223427
ENSG00000236047	1.02523	1.37834	1.56329	0.881688	0.377946	NA	ENSG00000236047
ENSG00000212206	0.680637	1.37793	1.8817	0.732277	0.463999	NA	ENSG00000212206
ENSG00000260052	0.514098	1.37789	1.8965	0.726542	0.467507	NA	ENSG00000260052
ENSG00000109832	0.559835	1.37777	1.90258	0.724156	0.46897	NA	DDX25
ENSG00000232220	0.440625	1.37732	1.96539	0.700788	0.483435	NA	ENSG00000232220
ENSG00000007001	0.425916	1.3772	1.98377	0.694231	0.487538	NA	UPP2
ENSG00000208009	0.420619	1.37717	1.98747	0.692926	0.488356	NA	MIR130A
ENSG00000257718	0.627939	1.37697	1.64102	0.839098	0.401414	NA	CPNE8-AS1
ENSG00000256083	0.504245	1.37673	2.06048	0.668161	0.504031	NA	ENSG00000256083
ENSG00000279805	2.05904	1.37648	0.898467	1.53203	0.125516	NA	ENSG00000279805
ENSG00000270706	0.399209	1.37641	2.11945	0.64942	0.516067	NA	PRMT1P1
ENSG00000164451	0.381506	1.37635	2.13181	0.645625	0.518522	NA	CALHM4
ENSG00000165131	0.384937	1.37635	2.13201	0.645564	0.518562	NA	LLCFC1
ENSG00000239572	0.376189	1.37632	2.13793	0.643766	0.519727	NA	ENSG00000239572
ENSG00000277672	0.856551	1.37631	1.63823	0.840124	0.400839	NA	ENSG00000277672
ENSG00000264647	0.361502	1.3762	2.16268	0.636342	0.524553	NA	ENSG00000264647
ENSG00000229613	0.588179	1.37578	1.88348	0.730444	0.465119	NA	LINC01501
ENSG00000232876	0.366148	1.3757	2.15523	0.63831	0.523272	NA	ENSG00000232876
ENSG00000215333	0.742584	1.37565	1.66565	0.825891	0.408866	NA	KRT18P23
ENSG00000203581	0.68407	1.37531	1.68026	0.818507	0.413068	NA	OR1F2P
ENSG00000229546	0.300681	1.3752	2.42318	0.56752	0.570361	NA	LINC00428
ENSG00000268108	2.49307	1.3745	0.953264	1.44189	0.149335	NA	ENSG00000268108
ENSG00000240589	0.691348	1.37435	1.72364	0.79735	0.425248	NA	RN7SL258P
ENSG00000147606	1.34584	1.37422	1.13945	1.20604	0.227802	NA	SLC26A7
ENSG00000183668	0.856733	1.37416	1.57271	0.873755	0.382252	NA	PSG9
ENSG00000117501	0.609957	1.37377	1.64655	0.834336	0.404091	NA	MROH9
ENSG00000110944	2.13704	1.37376	1.03823	1.32317	0.185779	NA	IL23A
ENSG00000269243	1.48134	1.37315	1.07151	1.28151	0.200016	NA	ENSG00000269243
ENSG00000282980	0.56462	1.37248	1.82014	0.75405	0.450819	NA	ENSG00000282980
ENSG00000278447	0.66332	1.37232	1.74452	0.786646	0.431489	NA	MIR6781
ENSG00000225857	0.506293	1.37213	1.83989	0.745769	0.455807	NA	LINC02816
ENSG00000267537	0.485862	1.3718	1.85976	0.73762	0.460746	NA	ENSG00000267537
ENSG00000273264	0.801922	1.37152	1.66085	0.825794	0.408921	NA	ENSG00000273264
ENSG00000141434	0.666542	1.37039	1.6791	0.816148	0.414415	NA	MEP1B
ENSG00000273024	0.417287	1.36984	1.99095	0.688036	0.49143	NA	INTS4P2
ENSG00000187959	0.723719	1.36932	1.71406	0.798874	0.424364	NA	CPSF4L
ENSG00000259954	0.815243	1.36897	1.72588	0.793203	0.42766	NA	IL21R-AS1
ENSG00000145777	73.1538	1.36841	0.178109	7.68298	1.55431e-14	3.75637e-13	TSLP
ENSG00000213590	0.572783	1.36823	1.79499	0.76225	0.445911	NA	ENSG00000213590
ENSG00000168484	0.382186	1.36817	2.13046	0.642194	0.520747	NA	SFTPC
ENSG00000182898	0.375912	1.36807	2.13985	0.639328	0.522609	NA	TCHHL1
ENSG00000274501	0.365925	1.36791	2.15529	0.634674	0.525641	NA	ENSG00000274501
ENSG00000224324	0.560925	1.36777	1.76906	0.773162	0.439426	NA	THAP5P1
ENSG00000218347	0.534356	1.36775	1.77012	0.772686	0.439708	NA	HNRNPA1P1
ENSG00000121446	0.502485	1.36746	1.78076	0.76791	0.44254	NA	RGSL1
ENSG00000272411	0.74115	1.36628	1.65939	0.823364	0.410301	NA	ENSG00000272411
ENSG00000224401	0.497604	1.36594	1.84216	0.74149	0.458397	NA	RPL7P57
ENSG00000222601	0.302405	1.36562	2.41842	0.564674	0.572295	NA	ENSG00000222601
ENSG00000243988	1.14278	1.36529	1.587	0.860296	0.389626	NA	RPS24P17
ENSG00000250197	0.483776	1.36489	2.09209	0.652403	0.514142	NA	HMGN1P15
ENSG00000234297	0.769938	1.3644	1.58892	0.858699	0.390507	NA	ENSG00000234297
ENSG00000255394	0.937738	1.36409	1.60766	0.848494	0.396163	NA	C8orf49
ENSG00000146232	199.04	1.36403	0.114223	11.9418	7.16274e-33	5.03646e-31	NFKBIE
ENSG00000166573	0.518737	1.36379	1.94243	0.702102	0.482615	NA	GALR1
ENSG00000229431	0.260361	1.3637	2.73871	0.497935	0.61853	NA	MED8-AS1
ENSG00000234161	0.244996	1.36343	2.79573	0.487683	0.625774	NA	PABPC5-AS1
ENSG00000228363	0.452559	1.3634	1.96241	0.694757	0.487208	NA	ENSG00000228363
ENSG00000249142	0.393461	1.36285	1.99215	0.684108	0.493907	NA	ENSG00000249142
ENSG00000171435	0.393461	1.36285	1.99215	0.684108	0.493907	NA	KSR2
ENSG00000123388	0.40959	1.36266	2.00253	0.68047	0.496207	NA	HOXC11
ENSG00000187045	3.10235	1.36264	0.868443	1.56907	0.116632	NA	TMPRSS6
ENSG00000269404	0.366252	1.36224	2.02627	0.672291	0.501398	NA	SPIB
ENSG00000205456	0.372539	1.36222	2.02763	0.671829	0.501692	NA	TP53TG3D
ENSG00000185156	0.367242	1.36215	2.03168	0.670456	0.502567	NA	MFSD6L
ENSG00000277150	0.360479	1.36211	2.03399	0.669672	0.503067	NA	F8A3
ENSG00000256081	0.352536	1.36195	2.04367	0.666421	0.505142	NA	ENSG00000256081
ENSG00000233750	0.44043	1.36044	3.73246	0.364487	0.715494	NA	CICP27
ENSG00000233653	1.01083	1.3604	1.61334	0.843223	0.399104	NA	CICP7
ENSG00000273141	0.510651	1.36039	1.92609	0.706299	0.480002	NA	ENSG00000273141
ENSG00000278673	0.617721	1.35989	4.02921	0.337508	0.735734	NA	ENSG00000278673
ENSG00000250130	0.907459	1.3598	1.68959	0.804808	0.420931	NA	ENSG00000250130
ENSG00000235613	0.502416	1.3596	1.84914	0.73526	0.462181	NA	NSRP1P1
ENSG00000162873	0.314256	1.35953	4.28957	0.316939	0.75129	NA	KLHDC8A
ENSG00000251774	0.318319	1.35952	2.20714	0.615964	0.537918	NA	RNU6-377P
ENSG00000237758	4.18101	1.35922	0.76368	1.77983	0.0751032	NA	BANF1P3
ENSG00000240231	2.63993	1.35917	0.924051	1.47088	0.141324	NA	RPS27P29
ENSG00000115738	159.213	1.35901	0.111778	12.1581	5.19457e-34	3.81707e-32	ID2
ENSG00000239739	1.15298	1.35887	1.2831	1.05905	0.289575	NA	ENSG00000239739
ENSG00000280325	0.624336	1.35843	1.71891	0.790286	0.42936	NA	ENSG00000280325
ENSG00000226276	0.688071	1.3578	1.73306	0.783466	0.433353	NA	ENSG00000226276
ENSG00000143365	0.690846	1.35768	1.73566	0.78223	0.434079	NA	RORC
ENSG00000260634	1.99585	1.35723	0.989426	1.37173	0.170147	NA	ENSG00000260634
ENSG00000066230	0.763994	1.35704	1.75056	0.775202	0.438221	NA	SLC9A3
ENSG00000206952	1.29215	1.35688	1.25313	1.0828	0.278899	NA	SNORA50A
ENSG00000226963	0.435908	1.35651	1.96502	0.690329	0.489987	NA	ENSG00000226963
ENSG00000139352	0.258876	1.35633	2.50266	0.541955	0.58785	NA	ASCL1
ENSG00000267731	0.423825	1.3561	1.98226	0.684115	0.493903	NA	ENSG00000267731
ENSG00000236334	0.419373	1.35596	1.98798	0.682079	0.495189	NA	PPIAL4G
ENSG00000237024	0.23955	1.3558	2.56494	0.528587	0.597092	NA	RPL21P33
ENSG00000255585	0.23955	1.3558	2.56494	0.528587	0.597092	NA	ENSG00000255585
ENSG00000226646	0.23955	1.3558	2.56494	0.528587	0.597092	NA	RPL7P37
ENSG00000242858	0.552832	1.35541	1.80904	0.749242	0.453711	NA	ENSG00000242858
ENSG00000233775	1.13053	1.35532	1.27098	1.06636	0.286262	NA	ENSG00000233775
ENSG00000232019	0.546973	1.35441	1.8161	0.745783	0.455799	NA	ENSG00000232019
ENSG00000269998	2.79569	1.35412	0.819934	1.65149	0.0986376	NA	ENSG00000269998
ENSG00000268635	0.710148	1.35307	1.62171	0.834351	0.404083	NA	ENSG00000268635
ENSG00000227029	0.383677	1.3529	2.13538	0.633564	0.526365	NA	ENSG00000227029
ENSG00000199664	0.374486	1.35279	2.14146	0.631713	0.527574	NA	RNU6-1266P
ENSG00000206712	24.6072	1.3527	0.288724	4.68509	2.79837e-06	2.61005e-05	RNU6-26P
ENSG00000176194	0.355751	1.35226	2.17108	0.62285	0.533383	NA	CIDEA
ENSG00000263278	0.5825	1.35157	1.89706	0.712454	0.476183	NA	ENSG00000263278
ENSG00000159167	5323.87	1.3505	0.0388163	34.7922	3.19465e-265	7.44491e-262	STC1
ENSG00000230068	0.587228	1.35037	1.77485	0.760833	0.446757	NA	CDC42-IT1
ENSG00000249867	2.62305	1.35023	0.909442	1.48468	0.137629	NA	LINC02742
ENSG00000271819	0.44612	1.34933	1.97017	0.68488	0.49342	NA	RNU6-94P
ENSG00000201078	0.431484	1.34901	1.98151	0.680798	0.495999	NA	RN7SKP214
ENSG00000245526	0.424469	1.34887	1.98638	0.679058	0.497101	NA	LINC00461
ENSG00000267112	0.298341	1.34847	2.42757	0.555483	0.578565	NA	ENSG00000267112
ENSG00000224057	0.291993	1.34828	2.44362	0.551753	0.581117	NA	EGFR-AS1
ENSG00000272834	0.54086	1.34811	1.82408	0.739065	0.459868	NA	ENSG00000272834
ENSG00000274376	4.29561	1.34774	0.638711	2.11009	0.0348503	NA	ADAMTS7P1
ENSG00000259502	0.719077	1.34731	1.69678	0.794041	0.427171	NA	ENSG00000259502
ENSG00000267131	2.57459	1.34564	0.918729	1.46468	0.143009	NA	ENSG00000267131
ENSG00000260668	0.997439	1.34543	1.29317	1.04041	0.298147	NA	ENSG00000260668
ENSG00000200354	0.238066	1.34461	2.82207	0.476463	0.633745	NA	SNORA71D
ENSG00000229981	0.353092	1.34429	2.17519	0.61801	0.536569	NA	LINC01435
ENSG00000199047	0.344312	1.344	2.18898	0.613986	0.539225	NA	MIR378A
ENSG00000255094	0.453851	1.34316	1.94995	0.688819	0.490937	NA	ENSG00000255094
ENSG00000206622	1.77791	1.34261	1.12956	1.18862	0.23459	NA	SNORA69
ENSG00000275389	6.16185	1.34259	0.537619	2.49729	0.0125147	NA	ENSG00000275389
ENSG00000269421	0.435546	1.34247	1.96992	0.681486	0.495564	NA	ENSG00000269421
ENSG00000279711	0.738944	1.34205	1.75599	0.764269	0.444707	NA	ENSG00000279711
ENSG00000278654	1.67092	1.34193	1.03182	1.30055	0.193412	NA	ENSG00000278654
ENSG00000271234	0.308001	1.34021	2.40364	0.557573	0.577136	NA	ENSG00000271234
ENSG00000232748	0.286591	1.33942	2.45725	0.545088	0.585693	NA	ENSG00000232748
ENSG00000270069	242.44	1.33894	0.102454	13.0687	4.97375e-39	4.48269e-37	MIR222HG
ENSG00000169252	84.4356	1.33843	0.16466	8.12845	4.34801e-16	1.19009e-14	ADRB2
ENSG00000213310	0.403686	1.33818	2.11095	0.633923	0.526131	NA	CYCSP19
ENSG00000229862	0.636031	1.33761	1.79494	0.745214	0.456142	NA	ENSG00000229862
ENSG00000163293	56.4086	1.33749	0.189802	7.04675	1.83145e-12	3.6839e-11	NIPAL1
ENSG00000260389	0.625094	1.33511	1.83812	0.726346	0.467626	NA	WBP11P1
ENSG00000253552	1.52944	1.33258	1.2836	1.03816	0.299197	NA	HOXA-AS2
ENSG00000023445	40.8564	1.33257	0.234654	5.67888	1.35579e-08	1.78219e-07	BIRC3
ENSG00000252147	0.308404	1.33171	2.40227	0.554354	0.579336	NA	RNY3P16
ENSG00000207737	0.30511	1.33157	2.41014	0.552484	0.580617	NA	MIR181B2
ENSG00000276533	0.304432	1.33154	2.41178	0.552097	0.580882	NA	ENSG00000276533
ENSG00000228034	0.292549	1.33102	2.44135	0.545199	0.585617	NA	HMGN2P21
ENSG00000248810	6.33233	1.33063	0.558533	2.38236	0.0172021	NA	LINC02432
ENSG00000253522	5.63684	1.33047	0.611727	2.17493	0.0296353	NA	MIR3142HG
ENSG00000224228	1.13758	1.329	1.30369	1.01941	0.308006	NA	ENSG00000224228
ENSG00000226472	1.61026	1.32801	1.18405	1.12158	0.262041	NA	ENSG00000226472
ENSG00000128564	5.14664	1.32631	0.684075	1.93883	0.0525215	NA	VGF
ENSG00000233125	0.2391	1.32586	2.81686	0.470686	0.637865	NA	ACTBP12
ENSG00000261842	0.23514	1.32568	2.83293	0.467953	0.639818	NA	ENSG00000261842
ENSG00000226784	2.64552	1.32482	0.858314	1.54351	0.122706	NA	PGAM4
ENSG00000260807	9.49152	1.32468	0.611212	2.1673	0.0302122	0.0892363	CEROX1
ENSG00000215845	2.84291	1.32428	0.848183	1.56131	0.118451	NA	TSTD1
ENSG00000228201	4.99233	1.3242	0.587008	2.25584	0.0240804	NA	ENSG00000228201
ENSG00000081277	75.232	1.32373	0.214934	6.15878	7.33077e-10	1.13138e-08	PKP1
ENSG00000267064	5.7957	1.32004	0.581614	2.26961	0.0232312	NA	UXT-AS1
ENSG00000164483	8.52702	1.31983	0.495387	2.66423	0.00771646	0.0292673	SAMD3
ENSG00000177283	229.918	1.31869	0.113773	11.5905	4.60193e-31	3.03932e-29	FZD8
ENSG00000271924	1.17326	1.31615	1.26032	1.0443	0.296345	NA	RNA5SP108
ENSG00000205790	0.366912	1.31609	2.33907	0.562655	0.57367	NA	DPP9-AS1
ENSG00000196666	0.358915	1.31582	2.34957	0.560027	0.575461	NA	FAM180B
ENSG00000100628	13.4036	1.31553	0.347034	3.79078	0.000150177	0.000972159	ASB2
ENSG00000276757	2.16077	1.31475	1.15099	1.14228	0.253339	NA	RN7SL192P
ENSG00000167157	8.12246	1.31374	0.511143	2.5702	0.0101639	NA	PRRX2
ENSG00000130643	1.61504	1.31316	1.22801	1.06934	0.284917	NA	CALY
ENSG00000229570	1.09483	1.31288	1.34215	0.978196	0.327978	NA	GAPDHP58
ENSG00000263179	1.4509	1.31277	1.27299	1.03125	0.302424	NA	HNRNPCP4
ENSG00000225462	1.96386	1.31233	0.908528	1.44446	0.148609	NA	FDPSP1
ENSG00000273682	1.08001	1.31009	1.35023	0.970265	0.331914	NA	ENSG00000273682
ENSG00000201512	3.96756	1.30951	0.693503	1.88825	0.0589917	NA	SNORA71C
ENSG00000131737	180.177	1.30873	0.154299	8.48182	2.21692e-17	6.79787e-16	KRT34
ENSG00000277214	1.12188	1.30828	1.29322	1.01165	0.311706	NA	ENSG00000277214
ENSG00000271798	4.93893	1.30755	0.662576	1.97344	0.0484456	NA	SNORA51
ENSG00000254400	3.96001	1.30628	0.699409	1.86769	0.0618056	NA	ENSG00000254400
ENSG00000133048	1.18189	1.30402	1.25174	1.04177	0.297518	NA	CHI3L1
ENSG00000275340	0.251539	1.30357	3.08556	0.422476	0.672678	NA	FGD5P1
ENSG00000254477	2.37114	1.30267	0.895956	1.45395	0.145961	NA	ENSG00000254477
ENSG00000233081	1.2558	1.30238	1.20807	1.07807	0.281005	NA	ENSG00000233081
ENSG00000276809	1.23701	1.30165	1.33339	0.976196	0.328968	NA	ENSG00000276809
ENSG00000170961	175.108	1.30158	0.125098	10.4045	2.36561e-25	1.1694e-23	HAS2
ENSG00000168389	94.4643	1.30146	0.181591	7.16698	7.66728e-13	1.60973e-11	MFSD2A
ENSG00000283566	1.08144	1.2996	1.26222	1.02961	0.303192	NA	ENSG00000283566
ENSG00000130751	56.8126	1.29808	0.198908	6.52603	6.7538e-11	1.1796e-09	NPAS1
ENSG00000277382	1.79382	1.29608	1.10679	1.17103	0.241588	NA	ENSG00000277382
ENSG00000163081	0.291029	1.29558	4.29332	0.301767	0.76283	NA	CCDC140
ENSG00000247624	4.70725	1.29342	0.671168	1.92712	0.0539646	NA	CPEB2-DT
ENSG00000163219	3.14673	1.29216	0.805446	1.60428	0.108652	NA	ARHGAP25
ENSG00000180875	11.1912	1.2919	0.525013	2.4607	0.0138668	0.0475012	GREM2
ENSG00000260830	2.90407	1.29151	0.868863	1.48643	0.137165	NA	ENSG00000260830
ENSG00000179348	14.1165	1.29049	0.385258	3.34967	0.000809087	0.004259	GATA2
ENSG00000259407	1.00955	1.29016	1.28838	1.00138	0.316642	NA	ENSG00000259407
ENSG00000245112	1.66868	1.28984	1.19573	1.0787	0.280721	NA	SMARCA5-AS1
ENSG00000206888	2.11241	1.28975	1.05127	1.22686	0.219877	NA	RNU6-48P
ENSG00000120738	506.144	1.28965	0.0858761	15.0175	5.6382e-51	7.41741e-49	EGR1
ENSG00000279965	2.28859	1.28946	0.815384	1.58141	0.113784	NA	ENSG00000279965
ENSG00000242551	1.1653	1.28828	1.29716	0.993154	0.320635	NA	POU5F1P6
ENSG00000260518	2.03977	1.28724	1.05977	1.21464	0.224502	NA	BMS1P8
ENSG00000230912	1.16325	1.28708	1.33666	0.96291	0.335593	NA	ENSG00000230912
ENSG00000276651	2.33185	1.2861	0.895185	1.43668	0.150808	NA	ENSG00000276651
ENSG00000104998	112.816	1.2859	0.145403	8.8437	9.26033e-19	3.1341e-17	IL27RA
ENSG00000230695	2.32734	1.28533	0.838538	1.53283	0.125318	NA	ENSG00000230695
ENSG00000269937	0.812545	1.28511	1.34482	0.955597	0.339276	NA	ENSG00000269937
ENSG00000238222	1.21362	1.28314	1.27265	1.00824	0.313337	NA	MKRN4P
ENSG00000139549	1.08206	1.27876	1.36113	0.939481	0.347484	NA	DHH
ENSG00000047617	1.71054	1.27853	1.07838	1.1856	0.235779	NA	ANO2
ENSG00000274964	29.9329	1.2779	0.257644	4.95995	7.05119e-07	7.2298e-06	ENSG00000274964
ENSG00000255062	3.92782	1.27428	0.751413	1.69584	0.0899153	NA	ENSG00000255062
ENSG00000157551	35.4689	1.2737	0.305428	4.17023	3.0429e-05	0.000229278	KCNJ15
ENSG00000224985	1.74318	1.27218	1.03659	1.22727	0.219721	NA	ENSG00000224985
ENSG00000117152	18020.6	1.26908	0.0336136	37.7549	0	0	RGS4
ENSG00000278576	6.85851	1.26595	0.53921	2.34778	0.0188857	NA	ENSG00000278576
ENSG00000257596	2.74278	1.2651	0.825122	1.53323	0.12522	NA	SCAT2
ENSG00000185839	4.35141	1.26472	0.693023	1.82494	0.0680107	NA	ENSG00000185839
ENSG00000127124	296.356	1.26315	0.0850968	14.8437	7.63756e-50	9.51081e-48	HIVEP3
ENSG00000175832	345.215	1.26272	0.0946825	13.3363	1.42304e-40	1.35755e-38	ETV4
ENSG00000257839	4.7686	1.26249	0.622987	2.02651	0.0427128	NA	ENSG00000257839
ENSG00000201208	1.68347	1.26238	1.15374	1.09416	0.273885	NA	ENSG00000201208
ENSG00000256210	2.74297	1.26184	0.862112	1.46366	0.143288	NA	ENSG00000256210
ENSG00000107731	789.881	1.25927	0.0524365	24.0152	1.93066e-127	9.84213e-125	UNC5B
ENSG00000262429	1.32951	1.25918	1.11452	1.12979	0.258565	NA	ENSG00000262429
ENSG00000274698	1.33308	1.25806	1.11544	1.12786	0.259379	NA	ENSG00000274698
ENSG00000133808	64.6556	1.25749	0.186019	6.76004	1.37954e-11	2.58078e-10	ENSG00000133808
ENSG00000273017	1.84928	1.25636	0.99308	1.26512	0.205829	NA	ENSG00000273017
ENSG00000082293	9.19808	1.25631	0.515503	2.43705	0.0148076	0.0501884	COL19A1
ENSG00000168234	98.8483	1.25596	0.1384	9.07491	1.13775e-19	4.06128e-18	TTC39C
ENSG00000231563	5.86448	1.25568	0.576058	2.17978	0.0292739	NA	ENSG00000231563
ENSG00000186009	3.80853	1.2547	0.669321	1.87459	0.0608492	NA	ATP4B
ENSG00000263232	2.11706	1.25364	1.03989	1.20554	0.227994	NA	ATP5F1AP3
ENSG00000212371	2.74555	1.25353	0.748346	1.67507	0.0939206	NA	ENSG00000212371
ENSG00000187678	1363.75	1.25267	0.0524722	23.873	5.85062e-126	2.89216e-123	SPRY4
ENSG00000261760	1.78271	1.25178	1.15023	1.08828	0.27647	NA	ENSG00000261760
ENSG00000183760	16.5971	1.2514	0.421853	2.96642	0.00301284	0.013323	ACP7
ENSG00000241544	3.159	1.25128	0.737295	1.69712	0.0896732	NA	LINC02029
ENSG00000163347	1091.52	1.24791	0.0524237	23.8043	3.01083e-125	1.44458e-122	CLDN1
ENSG00000236751	1.44142	1.24766	1.05901	1.17813	0.238744	NA	LINC01186
ENSG00000087589	74.0176	1.24659	0.160504	7.76671	8.05513e-15	1.98795e-13	CASS4
ENSG00000100739	9.3116	1.24539	0.504652	2.46781	0.0135942	0.0467617	BDKRB1
ENSG00000225213	4.50851	1.24474	0.600611	2.07245	0.0382234	NA	ENSG00000225213
ENSG00000146678	1243.78	1.24442	0.0489235	25.4361	1.00705e-142	6.845e-140	IGFBP1
ENSG00000234917	2.1623	1.24425	0.936538	1.32856	0.183993	NA	ENSG00000234917
ENSG00000033122	0.965657	1.24406	1.34414	0.92554	0.354685	NA	LRRC7
ENSG00000200656	1.48548	1.24182	1.13835	1.09089	0.27532	NA	SNORA5B
ENSG00000207406	1.75796	1.24105	1.05805	1.17296	0.240813	NA	SNORA41
ENSG00000091704	2.15605	1.24067	0.982579	1.26266	0.206711	NA	CPA1
ENSG00000100311	85.8385	1.24041	0.154774	8.01435	1.10718e-15	2.92729e-14	PDGFB
ENSG00000084674	2.4811	1.24023	0.948785	1.30718	0.191153	NA	APOB
ENSG00000169548	1.28658	1.23845	1.12618	1.09969	0.271467	NA	ZNF280A
ENSG00000132464	2.14481	1.23728	0.987386	1.25309	0.210173	NA	ENAM
ENSG00000186777	1.98309	1.23459	0.976858	1.26383	0.206289	NA	ZNF732
ENSG00000251194	6.23155	1.23354	0.58634	2.10379	0.0353964	NA	ENSG00000251194
ENSG00000224908	2.0276	1.23271	0.952651	1.29398	0.195671	NA	TIMM8BP2
ENSG00000168453	18.0756	1.23152	0.312824	3.93679	8.25774e-05	0.000571283	HR
ENSG00000243711	1.54324	1.23121	1.08548	1.13425	0.25669	NA	RPL21P116
ENSG00000105664	4.74873	1.23026	0.72673	1.69287	0.0904806	NA	COMP
ENSG00000185818	12.6809	1.23014	0.375313	3.27763	0.00104681	0.00533809	NAT8L
ENSG00000143333	4.46305	1.22833	0.663706	1.85072	0.0642102	NA	RGS16
ENSG00000266501	2.4157	1.22833	1.05506	1.16422	0.244335	NA	ENSG00000266501
ENSG00000134830	17.0133	1.22631	0.351756	3.48626	0.000489829	0.00274685	C5AR2
ENSG00000235848	2.12496	1.22618	0.919595	1.33339	0.182405	NA	RMDN2-AS1
ENSG00000237512	1.71939	1.22235	1.00641	1.21456	0.224534	NA	UNC5B-AS1
ENSG00000081237	2.93271	1.22222	0.855942	1.42792	0.153314	NA	PTPRC
ENSG00000138944	156.217	1.22153	0.106639	11.4548	2.22442e-30	1.42302e-28	SHISAL1
ENSG00000240207	2.45942	1.21724	0.957373	1.27143	0.203574	NA	ENSG00000240207
ENSG00000279347	2.02183	1.21557	1.05815	1.14876	0.250654	NA	ENSG00000279347
ENSG00000066248	29.8765	1.21422	0.258961	4.68882	2.74787e-06	2.56442e-05	NGEF
ENSG00000160188	6.18099	1.21352	0.609505	1.991	0.0464812	NA	RSPH1
ENSG00000277496	3.48399	1.21267	0.709255	1.70979	0.0873055	NA	ENSG00000277496
ENSG00000260121	2.78416	1.21263	0.918125	1.32077	0.186577	NA	ENSG00000260121
ENSG00000260727	3.34468	1.21168	0.808227	1.49919	0.133826	NA	SLC7A5P1
ENSG00000267698	2.01109	1.21061	0.899521	1.34584	0.178353	NA	ENSG00000267698
ENSG00000135424	260.692	1.20971	0.0918884	13.165	1.3954e-39	1.27883e-37	ITGA7
ENSG00000283415	2.09307	1.20959	0.960154	1.25979	0.207745	NA	ENSG00000283415
ENSG00000162711	4.29533	1.20859	0.825969	1.46324	0.143403	NA	NLRP3
ENSG00000110848	3.12943	1.20633	0.869763	1.38697	0.165452	NA	CD69
ENSG00000182585	17.8728	1.2049	0.355676	3.38764	0.000704967	0.00377549	EPGN
ENSG00000271943	4.76362	1.2031	0.629672	1.91067	0.0560471	NA	ENSG00000271943
ENSG00000203684	2.1525	1.20277	0.925971	1.29893	0.193968	NA	IBA57-DT
ENSG00000224939	3.6856	1.20244	0.779615	1.54235	0.122988	NA	LINC00184
ENSG00000232679	6.54451	1.20075	0.577827	2.07804	0.0377055	NA	LINC01705
ENSG00000115718	2.35579	1.20066	0.854986	1.4043	0.16023	NA	PROC
ENSG00000236683	2.48755	1.20056	0.864691	1.38843	0.165007	NA	HMGA1P1
ENSG00000261242	1.82335	1.19315	0.942226	1.26631	0.205404	NA	ENSG00000261242
ENSG00000125398	212.606	1.19306	0.100852	11.8297	2.73979e-32	1.89382e-30	SOX9
ENSG00000134259	19.2784	1.193	0.310717	3.83949	0.000123288	0.000817895	NGF
ENSG00000159753	28.9832	1.19293	0.263071	4.53463	5.77053e-06	5.09111e-05	CARMIL2
[truncated: 33,759 more rows]

## Sheet: 6h vs basal
	baseMean	log2FoldChange	lfcSE	stat	pvalue	padj	gene
ENSG00000204876	4.03047	6.40541	1.13285	5.65426	1.56515e-08	7.56363e-08	ENSG00000204876
ENSG00000197632	90.2465	5.94631	0.458838	12.9595	2.07631e-38	3.6515e-37	SERPINB2
ENSG00000226806	4.21264	5.88419	1.12345	5.2376	1.62679e-07	7.22748e-07	LCT-AS1
ENSG00000283265	2.57204	5.68672	1.20408	4.72288	2.32529e-06	9.28274e-06	ENSG00000283265
ENSG00000204880	4.58978	5.55343	1.12972	4.91577	8.8433e-07	3.68624e-06	KRTAP4-8
ENSG00000242550	39.5867	5.49666	0.439031	12.52	5.80381e-36	9.54767e-35	SERPINB10
ENSG00000186891	3.30938	5.40087	1.15269	4.68543	2.79369e-06	1.10576e-05	TNFRSF18
ENSG00000137033	2.29323	5.20578	1.24145	4.19331	2.74908e-05	9.82691e-05	IL33
ENSG00000169508	9.29704	5.18468	0.905701	5.72449	1.03744e-08	5.0787e-08	GPR183
ENSG00000250657	7.61259	5.11602	0.910614	5.61821	1.92949e-08	9.22829e-08	ENSG00000250657
ENSG00000251011	4.39864	5.04747	1.10588	4.56422	5.01355e-06	1.9343e-05	TMEM108-AS1
ENSG00000165606	1.95644	4.97406	1.27155	3.91181	9.16065e-05	0.000308161	DRGX
ENSG00000131650	1.96595	4.97355	1.22781	4.05075	5.10536e-05	0.000177541	KREMEN2
ENSG00000162975	3.93086	4.90512	1.13988	4.3032	1.68349e-05	6.161e-05	KCNF1
ENSG00000140873	8.04967	4.89475	0.80006	6.11798	9.47681e-10	5.00772e-09	ADAMTS18
ENSG00000168334	12.7485	4.7967	0.649202	7.38862	1.48363e-13	1.00618e-12	XIRP1
ENSG00000164283	60.4878	4.73669	0.288945	16.3931	2.14288e-60	6.19057e-59	ESM1
ENSG00000140379	1.28842	4.7318	1.37494	3.44145	0.000578604	0.00175096	BCL2A1
ENSG00000261103	2.73801	4.6819	1.18924	3.93688	8.2549e-05	0.000279079	ENSG00000261103
ENSG00000109321	158.438	4.66742	0.176162	26.4951	1.10432e-154	1.18372e-152	AREG
ENSG00000261402	1.43414	4.65887	1.36919	3.40264	0.000667386	0.00200326	ENSG00000261402
ENSG00000101188	106.75	4.53936	0.210213	21.5941	2.03973e-103	1.17852e-101	NTSR1
ENSG00000188487	113.327	4.53377	0.195843	23.1501	1.45187e-118	1.0086e-116	INSC
ENSG00000232618	2.79012	4.47655	1.1766	3.80465	0.000142003	0.000465593	ENSG00000232618
ENSG00000166920	6.63263	4.43248	0.810326	5.47	4.50034e-08	2.09159e-07	C15orf48
ENSG00000225675	1.35035	4.42416	1.31178	3.37263	0.00074453	0.00221991	LINC01771
ENSG00000281937	2.25748	4.36127	1.20109	3.6311	0.000282215	0.000891981	ENSG00000281937
ENSG00000257662	1.67506	4.30606	1.32323	3.2542	0.00113711	0.00330111	EIF4A1P12
ENSG00000115009	84.9357	4.30303	0.22687	18.967	3.19851e-80	1.33163e-78	CCL20
ENSG00000265579	9.22985	4.29405	0.674089	6.37016	1.88837e-10	1.05146e-09	ENSG00000265579
ENSG00000273415	0.98931	4.288	1.49182	2.87435	0.00404861	0.0108041	LINC02725
ENSG00000228222	1.18668	4.28349	1.37167	3.12284	0.00179116	0.00505249	ENSG00000228222
ENSG00000221843	2.86682	4.23948	1.13015	3.75124	0.00017596	0.000570702	C2orf16
ENSG00000115602	31.8215	4.22068	0.343652	12.2818	1.13377e-34	1.79532e-33	IL1RL1
ENSG00000165186	1.18427	4.19549	1.32838	3.15834	0.00158671	0.00450993	PTCHD1
ENSG00000144834	13.2989	4.1848	0.533591	7.84271	4.40917e-15	3.25589e-14	TAGLN3
ENSG00000118513	24.0092	4.1648	0.419332	9.93198	3.02184e-23	3.21872e-22	MYB
ENSG00000185477	2.44011	4.10829	1.22325	3.35851	0.000783633	0.00232917	GPRIN3
ENSG00000256292	2.47979	4.07113	1.17041	3.47838	0.000504462	0.00153918	LINC02376
ENSG00000087494	20.3778	4.065	0.412949	9.84384	7.28756e-23	7.63534e-22	PTHLH
ENSG00000250038	0.729165	4.04687	1.65167	2.45017	0.0142788	0.0340702	ENSG00000250038
ENSG00000049249	2.91594	4.04422	1.13946	3.54925	0.000386334	0.00119867	TNFRSF9
ENSG00000159167	5323.87	3.97801	0.0366364	108.581	0	0	STC1
ENSG00000167612	1.67568	3.9489	1.25734	3.14066	0.00168565	0.00477476	ANKRD33
ENSG00000223949	6.8477	3.94845	0.700219	5.63889	1.71154e-08	8.23743e-08	ROR1-AS1
ENSG00000163735	84.6581	3.89948	0.203717	19.1416	1.13631e-81	4.84139e-80	CXCL5
ENSG00000222898	2.08459	3.89742	1.234	3.15836	0.0015866	0.00450993	RN7SKP97
ENSG00000116014	1.91067	3.88984	1.26552	3.07372	0.00211408	0.00589737	KISS1R
ENSG00000080511	1.26448	3.87873	1.33875	2.89729	0.00376407	0.0101039	RDH8
ENSG00000241749	27.3201	3.86272	0.343176	11.2558	2.16794e-29	2.90313e-28	RPSAP52
ENSG00000212724	69.3099	3.83623	0.235009	16.3237	6.69417e-60	1.91751e-58	KRTAP2-3
ENSG00000151962	1.17734	3.81954	1.53166	2.49373	0.0126409	0.0305746	RBM46
ENSG00000167772	2483.71	3.81249	0.0561318	67.9203	0	0	ANGPTL4
ENSG00000213416	0.612646	3.78765	1.78321	2.12406	0.0336649	NA	KRTAP4-12
ENSG00000207725	1.04229	3.78554	1.37442	2.75428	0.00588211	0.0152069	MIR222
ENSG00000250579	0.847413	3.78032	1.52063	2.48603	0.0129177	0.0311617	ENSG00000250579
ENSG00000131737	180.177	3.76927	0.139381	27.043	4.62008e-161	5.41808e-159	KRT34
ENSG00000113070	682.452	3.64913	0.0794403	45.9355	0	0	HBEGF
ENSG00000272237	0.662788	3.63457	1.76195	2.06282	0.03913	NA	ENSG00000272237
ENSG00000228079	0.916404	3.61492	1.51353	2.38839	0.0169222	0.0397807	ENSG00000228079
ENSG00000170439	74.7496	3.61063	0.215542	16.7514	5.53316e-63	1.69348e-61	METTL7B
ENSG00000100249	0.594569	3.59778	1.725	2.08567	0.0370086	NA	C22orf31
ENSG00000124019	0.69337	3.58848	1.62566	2.2074	0.0272858	NA	FAM124B
ENSG00000248228	0.529779	3.5862	1.89262	1.89484	0.058114	NA	SLIT2-IT1
ENSG00000164690	5.52825	3.58437	0.717707	4.99419	5.90838e-07	2.50293e-06	SHH
ENSG00000268873	11.3022	3.56398	0.507009	7.02942	2.07388e-12	1.31535e-11	ENSG00000268873
ENSG00000207870	33.0718	3.56361	0.320892	11.1053	1.18194e-28	1.54265e-27	MIR221
ENSG00000227467	0.658753	3.56343	3.62948	0.9818	0.326198	NA	LINC01537
ENSG00000179059	3.36857	3.522	0.974324	3.61481	0.000300564	0.000946942	ZFP42
ENSG00000169429	433.209	3.50003	0.10033	34.8853	1.24263e-266	3.63416e-264	CXCL8
ENSG00000177614	3.88103	3.49748	1.00508	3.47981	0.000501774	0.00153177	PGBD5
ENSG00000261253	14.8641	3.48491	0.469207	7.42722	1.109e-13	7.57527e-13	ENSG00000261253
ENSG00000207585	0.928622	3.47755	1.6424	2.11736	0.0342292	0.0742808	MIR181D
ENSG00000271192	0.919772	3.4579	1.54121	2.24362	0.0248569	0.056117	ENSG00000271192
ENSG00000166342	81.8127	3.45168	0.188212	18.3393	4.01636e-75	1.52964e-73	NETO1
ENSG00000163734	32.6717	3.43376	0.290437	11.8227	2.97781e-32	4.35709e-31	CXCL3
ENSG00000196468	6.54757	3.41079	0.644624	5.29112	1.21568e-07	5.45835e-07	FGF16
ENSG00000163661	3591.23	3.4014	0.0508164	66.935	0	0	PTX3
ENSG00000113494	1.46937	3.3975	1.27521	2.66427	0.00771563	0.0194919	PRLR
ENSG00000145107	38.7125	3.38798	0.274996	12.3201	7.0616e-35	1.12648e-33	TM4SF19
ENSG00000182021	0.650006	3.36492	1.70345	1.97535	0.0482279	NA	ENSG00000182021
ENSG00000260807	9.49152	3.35884	0.560434	5.99329	2.05642e-09	1.05901e-08	CEROX1
ENSG00000257542	1.41129	3.34981	1.36265	2.4583	0.0139596	0.0333929	OR7E47P
ENSG00000229915	1.42808	3.33814	1.35391	2.46555	0.0136805	0.0328146	ENSG00000229915
ENSG00000157551	35.4689	3.33501	0.276651	12.055	1.82619e-33	2.78203e-32	KCNJ15
ENSG00000228560	0.563877	3.33224	1.83075	1.82015	0.0687365	NA	ENSG00000228560
ENSG00000259348	1.63202	3.32903	1.30071	2.55939	0.0104855	0.0258148	ENSG00000259348
ENSG00000275438	0.777997	3.32417	1.56985	2.11751	0.0342166	0.0742676	ENSG00000275438
ENSG00000227363	1.6585	3.32169	1.29261	2.56977	0.0101767	0.0251305	ENSG00000227363
ENSG00000124882	417.419	3.31545	0.0974908	34.0078	1.7068e-253	4.44312e-251	EREG
ENSG00000196460	50.2761	3.27536	0.228952	14.3059	2.01118e-46	4.35492e-45	RFX8
ENSG00000204767	168.103	3.26779	0.131251	24.8973	7.96741e-137	7.25923e-135	INSYN2B
ENSG00000267764	1.8643	3.24551	1.23689	2.62393	0.00869206	0.0217338	ENSG00000267764
ENSG00000128917	20.3915	3.24288	0.385079	8.42134	3.72217e-17	3.03318e-16	DLL4
ENSG00000227094	0.549783	3.23101	1.73558	1.86163	0.062655	NA	ENSG00000227094
ENSG00000156755	0.632321	3.22851	1.84206	1.75267	0.0796594	NA	IGKV1OR-2
ENSG00000180875	11.1912	3.22709	0.478248	6.74774	1.50163e-11	8.98966e-11	GREM2
ENSG00000164171	3181.5	3.22691	0.0405034	79.6701	0	0	ITGA2
ENSG00000217897	0.484931	3.22064	1.88673	1.70699	0.0878234	NA	HSPE1P8
ENSG00000279822	61.4808	3.21646	0.212604	15.1289	1.04448e-51	2.52734e-50	ENSG00000279822
ENSG00000249176	0.539568	3.21317	1.74099	1.8456	0.0649496	NA	ENSG00000249176
ENSG00000282849	3.85829	3.19727	0.898043	3.56027	0.000370475	0.00115264	ENSG00000282849
ENSG00000262222	1.01048	3.1919	1.43953	2.21732	0.026601	0.0595156	ENSG00000262222
ENSG00000163823	0.990265	3.18285	1.53768	2.06991	0.0384611	0.0823114	CCR1
ENSG00000250332	0.952317	3.18168	1.49049	2.13465	0.0327897	0.0715178	ENSG00000250332
ENSG00000203434	0.520523	3.18097	1.75209	1.81554	0.0694416	NA	ENSG00000203434
ENSG00000234488	0.513142	3.18079	1.86215	1.70813	0.0876126	NA	ENSG00000234488
ENSG00000240240	0.586857	3.17555	1.83	1.73528	0.0826919	NA	ENSG00000240240
ENSG00000212722	0.832248	3.17501	1.56645	2.02688	0.0426745	0.0901478	KRTAP4-9
ENSG00000105851	0.465001	3.16621	2.03856	1.55316	0.120385	NA	PIK3CG
ENSG00000134940	0.759412	3.16577	1.57042	2.01588	0.043813	0.0922648	ACRV1
ENSG00000172058	0.776305	3.16436	1.57483	2.00934	0.0445011	0.0935143	SERF1A
ENSG00000158077	0.846172	3.16344	1.62356	1.94846	0.0513599	0.106027	NLRP14
ENSG00000272247	0.896972	3.15689	1.51589	2.08254	0.0372936	0.0801459	ENSG00000272247
ENSG00000181773	19.4763	3.15458	0.373333	8.44977	2.9187e-17	2.39385e-16	GPR3
ENSG00000227706	0.571257	3.14528	1.67401	1.87889	0.060259	NA	ENSG00000227706
ENSG00000143340	0.386063	3.13695	2.12242	1.47801	0.139406	NA	FAM163A
ENSG00000267293	1.07324	3.12743	1.65669	1.88776	0.0590583	0.120027	ENSG00000267293
ENSG00000162494	0.443648	3.12242	4.24934	0.7348	0.462461	NA	LRRC38
ENSG00000270131	0.931636	3.11846	1.54337	2.02056	0.0433256	0.0913743	ENSG00000270131
ENSG00000198574	1.53101	3.11621	1.29557	2.40528	0.0161599	0.0381582	SH2D1B
ENSG00000258183	0.760599	3.1127	1.70329	1.82746	0.0676308	0.134623	LINC02392
ENSG00000120875	1668.5	3.10893	0.0465501	66.7867	0	0	DUSP4
ENSG00000188916	7.13447	3.10533	0.636663	4.87752	1.0743e-06	4.44681e-06	INSYN2A
ENSG00000081277	75.232	3.10532	0.199887	15.5353	2.0001e-54	5.1222e-53	PKP1
ENSG00000244485	1.25203	3.09827	1.41226	2.19385	0.0282464	0.0627761	RPL18P13
ENSG00000276740	0.937889	3.09823	1.57841	1.96287	0.0496609	0.102933	ENSG00000276740
ENSG00000168389	94.4643	3.09628	0.167067	18.5332	1.11395e-76	4.34018e-75	MFSD2A
ENSG00000259624	0.953345	3.0802	1.67132	1.84298	0.0653324	0.130814	ENSG00000259624
ENSG00000228412	1.13337	3.06178	1.43285	2.13684	0.032611	0.071174	LNC-LBCS
ENSG00000183715	1.91551	3.05879	1.10493	2.7683	0.00563497	0.0146303	OPCML
ENSG00000090339	1210.76	3.0554	0.0674767	45.2807	0	0	ICAM1
ENSG00000179846	1.52263	3.04868	1.31959	2.31032	0.0208705	0.0481028	NKPD1
ENSG00000003989	3929.05	3.0367	0.0393598	77.1523	0	0	SLC7A2
ENSG00000236345	1.49454	3.03134	1.40518	2.15726	0.0309855	0.0680463	SCAT8
ENSG00000254328	0.488748	3.02371	3.51647	0.859871	0.38986	NA	ENSG00000254328
ENSG00000233924	0.74255	3.02134	1.74606	1.73037	0.0835639	0.161135	RPSAP13
ENSG00000233767	0.989082	3.02111	1.42887	2.11434	0.0344864	0.0747504	PSMA6P3
ENSG00000103546	1.18878	3.01308	1.37822	2.18621	0.0288003	0.0638931	SLC6A2
ENSG00000181634	8.17223	3.00684	0.538841	5.58021	2.40229e-08	1.14112e-07	TNFSF15
ENSG00000223599	1.32562	2.98579	1.49768	1.99361	0.0461948	0.0965766	ENSG00000223599
ENSG00000215089	2.91274	2.98148	1.00958	2.95318	0.00314515	0.00854126	KRT18P11
ENSG00000271216	2.73006	2.98136	0.940831	3.16886	0.00153038	0.00436155	LINC01050
ENSG00000283247	1.13007	2.97117	1.43752	2.06688	0.0387454	0.0828732	CCDC201
ENSG00000244748	0.468175	2.9681	3.5338	0.839919	0.400954	NA	RN7SL153P
ENSG00000228695	0.718208	2.96381	1.65882	1.7867	0.073986	0.145367	CES1P1
ENSG00000128567	2466.39	2.96086	0.0527213	56.1606	0	0	PODXL
ENSG00000163612	0.783299	2.96048	1.61558	1.83246	0.0668834	0.133367	FAM86KP
ENSG00000117560	0.406799	2.94828	1.98244	1.4872	0.136963	NA	FASLG
ENSG00000259968	0.476832	2.94637	1.82336	1.6159	0.106115	NA	ENSG00000259968
ENSG00000236581	0.341402	2.94387	2.42547	1.21373	0.22485	NA	STARD13-AS
ENSG00000164744	1.44751	2.9407	1.4301	2.05629	0.0397544	0.0846967	SUN3
ENSG00000233265	0.457002	2.94046	1.94819	1.50933	0.131215	NA	ENSG00000233265
ENSG00000180284	1.06953	2.93984	1.39731	2.10393	0.0353849	0.0764602	ENSG00000180284
ENSG00000164400	2.41847	2.93707	0.942709	3.11556	0.00183593	0.00517385	CSF2
ENSG00000275839	0.689577	2.93199	1.69608	1.72868	0.0838657	NA	ENSG00000275839
ENSG00000272636	0.519822	2.93109	1.82703	1.60429	0.108651	NA	DOC2B
ENSG00000184115	0.949365	2.93054	1.49777	1.9566	0.0503947	0.10421	ENSG00000184115
ENSG00000280121	0.718525	2.92639	1.79248	1.63259	0.102556	0.191627	ENSG00000280121
ENSG00000143502	1.08841	2.92561	1.45838	2.00607	0.0448483	0.0941854	SUSD4
ENSG00000251340	0.571168	2.9247	1.63906	1.78438	0.0743626	NA	MTCYBP35
ENSG00000213886	0.709429	2.92444	1.55015	1.88655	0.0592207	0.120326	UBD
ENSG00000184995	18.2894	2.91999	0.374529	7.79644	6.36788e-15	4.6587e-14	IFNE
ENSG00000122574	0.839154	2.91769	1.62798	1.79222	0.0730975	0.143917	WIPF3
ENSG00000276404	4.63069	2.91745	0.729895	3.99708	6.41295e-05	0.000219818	MIR6835
ENSG00000275485	1.97064	2.91217	1.28191	2.27174	0.0231021	0.0525763	ENSG00000275485
ENSG00000271567	0.679618	2.912	1.622	1.79532	0.0726031	NA	PPIAL4E
ENSG00000238231	0.699661	2.91017	1.6386	1.77601	0.075731	NA	ENSG00000238231
ENSG00000236047	1.02523	2.90731	1.41472	2.05505	0.0398744	0.0849141	ENSG00000236047
ENSG00000228522	0.848543	2.90613	1.48015	1.9634	0.0495995	0.102814	ENSG00000228522
ENSG00000182870	8.42968	2.90598	0.530574	5.47706	4.32444e-08	2.01221e-07	GALNT9
ENSG00000227492	1.90993	2.90319	1.37672	2.10878	0.0349637	0.0756535	ENSG00000227492
ENSG00000249006	0.52788	2.90234	1.81459	1.59945	0.109722	NA	ENSG00000249006
ENSG00000229785	0.950451	2.89604	1.56891	1.84589	0.0649087	0.130075	SLC25A38P1
ENSG00000188512	1.71513	2.89218	1.34788	2.14572	0.0318951	0.0697979	ENSG00000188512
ENSG00000177283	229.918	2.8903	0.105756	27.33	1.86937e-164	2.29448e-162	FZD8
ENSG00000199436	1.02396	2.88955	1.52861	1.89032	0.0587157	0.119371	SNORD9
ENSG00000232445	7.34754	2.88893	0.598958	4.82325	1.41237e-06	5.78253e-06	EMSLR
ENSG00000281920	1.68417	2.88396	1.3382	2.1551	0.0311541	0.0683532	ENSG00000281920
ENSG00000184408	5.14579	2.88238	0.742775	3.88055	0.000104221	0.000347831	KCND2
ENSG00000248610	3.9036	2.88162	1.01224	2.84678	0.00441635	0.011688	HSPA8P4
ENSG00000255202	7.245	2.88058	0.569753	5.05583	4.28522e-07	1.83634e-06	ENSG00000255202
ENSG00000081985	0.650291	2.8772	1.62951	1.76568	0.0774488	NA	IL12RB2
ENSG00000260691	0.440021	2.87401	2.12962	1.34954	0.177163	NA	ANKRD20A1
ENSG00000184261	0.623036	2.87128	1.68239	1.70666	0.0878846	NA	KCNK12
ENSG00000234737	1.69116	2.86358	1.22204	2.34328	0.0191152	0.0444419	KRT18P15
ENSG00000251127	0.498173	2.86225	1.91668	1.49334	0.135348	NA	ENSG00000251127
ENSG00000275179	0.575768	2.8591	1.78951	1.5977	0.11011	NA	ENSG00000275179
ENSG00000197261	0.385938	2.85639	2.157	1.32424	0.185422	NA	C6orf141
ENSG00000279806	1.69787	2.85354	1.25201	2.27916	0.0226576	0.051748	ENSG00000279806
ENSG00000213312	0.443233	2.85244	1.98888	1.4342	0.151516	NA	RPL7AP34
ENSG00000260823	1.09632	2.85116	1.34803	2.11505	0.0344257	0.0746462	ENSG00000260823
ENSG00000214866	0.5637	2.84742	1.73037	1.64555	0.0998561	NA	DCDC2C
ENSG00000276757	2.16077	2.84608	1.06512	2.67208	0.00753829	0.0190805	RN7SL192P
ENSG00000225968	220.237	2.84428	0.132985	21.388	1.72831e-101	9.77133e-100	ELFN1
ENSG00000273997	1.62846	2.84419	1.27979	2.22238	0.0262578	0.0588477	ENSG00000273997
ENSG00000275070	0.487696	2.84111	1.84792	1.53746	0.124181	NA	ENSG00000275070
ENSG00000187513	2.42712	2.83696	1.05905	2.67878	0.00738898	0.0187306	GJA4
ENSG00000158714	11.0493	2.82888	0.48586	5.82242	5.80027e-09	2.89574e-08	SLAMF8
ENSG00000263745	0.308701	2.82242	2.52293	1.11871	0.263265	NA	ENSG00000263745
ENSG00000133101	11.554	2.80539	0.480074	5.84366	5.10677e-09	2.56084e-08	CCNA1
ENSG00000115598	22.8879	2.80241	0.335352	8.3566	6.45533e-17	5.20668e-16	IL1RL2
ENSG00000183760	16.5971	2.78964	0.391484	7.12581	1.03472e-12	6.68984e-12	ACP7
ENSG00000136928	56.7148	2.78375	0.193209	14.4079	4.61255e-47	1.01369e-45	GABBR2
ENSG00000253702	0.303945	2.77228	4.26117	0.650592	0.51531	NA	LINC02847
ENSG00000215397	0.363231	2.77227	4.26117	0.650591	0.515311	NA	SCRT2
ENSG00000200879	7.36954	2.7716	0.634243	4.36993	1.24288e-05	4.61556e-05	SNORD14E
ENSG00000101187	23.5678	2.7683	0.347323	7.9704	1.58166e-15	1.19553e-14	SLCO4A1
ENSG00000273350	3.13806	2.76363	0.945472	2.92302	0.00346659	0.00935416	ENSG00000273350
ENSG00000163273	0.627062	2.76314	1.83545	1.50543	0.132213	NA	NPPC
ENSG00000153162	120.014	2.76217	0.138932	19.8814	5.89256e-88	2.75867e-86	BMP6
ENSG00000164181	23.2996	2.76003	0.315286	8.75404	2.05853e-18	1.78103e-17	ELOVL7
ENSG00000257642	1.03943	2.75373	1.36703	2.0144	0.043968	0.0925582	ENSG00000257642
ENSG00000198400	0.984715	2.74698	1.48774	1.84642	0.0648318	0.129954	NTRK1
ENSG00000176855	2.56621	2.74475	1.04551	2.62527	0.00865803	0.0216601	KRT18P28
ENSG00000226380	135.05	2.7414	0.149476	18.34	3.96637e-75	1.51303e-73	ENSG00000226380
ENSG00000184599	1.57362	2.73393	1.17644	2.3239	0.0201307	0.046579	TAFA3
ENSG00000261273	0.368474	2.7286	2.43046	1.12267	0.261579	NA	ENSG00000261273
ENSG00000240871	1.26747	2.72811	1.36408	1.99997	0.0455039	0.0953172	KRTAP4-7
ENSG00000251655	0.603012	2.72472	1.81265	1.50317	0.132796	NA	PRB1
ENSG00000179046	18.6322	2.72455	0.340764	7.99543	1.29124e-15	9.80393e-15	TRIML2
ENSG00000267882	1.86679	2.72312	1.23138	2.21143	0.0270059	0.0602905	ENSG00000267882
ENSG00000120659	17.0954	2.72167	0.351941	7.73331	1.04782e-14	7.5653e-14	TNFSF11
ENSG00000266411	0.410619	2.72142	2.19165	1.24172	0.21434	NA	ENSG00000266411
ENSG00000261505	0.412104	2.72133	2.18929	1.24302	0.21386	NA	ENSG00000261505
ENSG00000170373	0.77622	2.71423	1.56009	1.73979	0.0818955	0.158511	CST1
ENSG00000206728	0.753541	2.70375	1.5423	1.75307	0.0795904	0.154771	ENSG00000206728
ENSG00000173597	76.9728	2.70242	0.165958	16.2837	1.2876e-59	3.66609e-58	SULT1B1
ENSG00000258303	3.1966	2.70221	0.871094	3.10209	0.00192159	0.00539664	ENSG00000258303
ENSG00000226498	0.418752	2.70154	3.51746	0.768038	0.442464	NA	RPSAP21
ENSG00000153976	28.1353	2.701	0.294547	9.17	4.73002e-20	4.401e-19	HS3ST3A1
ENSG00000240602	8.28175	2.70087	0.494196	5.46518	4.62431e-08	2.14711e-07	AADACP1
ENSG00000095752	1024.07	2.70033	0.052096	51.8338	0	0	IL11
ENSG00000028277	184.31	2.69789	0.138143	19.5296	6.148e-85	2.77939e-83	POU2F2
ENSG00000198729	11.1957	2.6978	0.4431	6.08846	1.14e-09	5.99057e-09	PPP1R14C
ENSG00000226935	0.350482	2.69501	2.26321	1.19079	0.233735	NA	LINC00161
ENSG00000002587	0.745363	2.69408	1.59094	1.69338	0.0903825	0.172278	HS3ST1
ENSG00000243904	1.59365	2.69082	1.36293	1.9743	0.0483479	0.100431	RPSAP5
ENSG00000232517	1.28639	2.68769	1.3695	1.96254	0.0497002	0.102996	ENSG00000232517
ENSG00000257553	1.31184	2.68749	1.34351	2.00035	0.0454628	0.0952594	ENSG00000257553
ENSG00000233956	1.01762	2.68459	1.42424	1.88493	0.0594388	0.120728	BTF3P6
ENSG00000272431	1.00645	2.68389	1.53422	1.74935	0.0802305	0.155875	ENSG00000272431
ENSG00000162711	4.29533	2.68144	0.77312	3.46834	0.000523678	0.00159227	NLRP3
ENSG00000250535	0.285693	2.67886	2.60671	1.02768	0.304102	NA	STK19B
ENSG00000240270	0.355663	2.67354	2.25115	1.18763	0.234978	NA	RPL12P37
ENSG00000058085	169.402	2.67082	0.123239	21.6719	3.77945e-104	2.21065e-102	LAMC2
ENSG00000243988	1.14278	2.67079	1.45444	1.8363	0.0663131	0.132419	RPS24P17
ENSG00000238266	3.86476	2.67002	0.7354	3.6307	0.000282655	0.000893131	LINC00707
ENSG00000281591	0.762773	2.66823	1.62502	1.64197	0.100597	0.188546	DBET
ENSG00000263740	0.804237	2.66774	1.59503	1.67253	0.0944191	0.178735	RN7SL4P
ENSG00000122254	1.35809	2.66611	1.33018	2.00431	0.0450364	0.0945308	HS3ST2
ENSG00000179388	6.16533	2.66391	0.684276	3.89304	9.89962e-05	0.000331747	EGR3
ENSG00000276225	0.451032	2.66387	1.89248	1.40761	0.159247	NA	ENSG00000276225
ENSG00000005981	0.467662	2.66318	2.12876	1.25105	0.210916	NA	ASB4
ENSG00000252213	0.393245	2.66006	2.05994	1.29133	0.196589	NA	SNORA74D
ENSG00000224072	0.645558	2.65101	1.79423	1.47752	0.139536	NA	ENSG00000224072
ENSG00000153292	0.575394	2.64933	1.75723	1.50767	0.131638	NA	ADGRF1
ENSG00000250271	6.18393	2.64583	0.615285	4.30016	1.70671e-05	6.24117e-05	ENSG00000250271
ENSG00000260877	13.7408	2.64425	0.419637	6.30129	2.95184e-10	1.62204e-09	ENSG00000260877
ENSG00000257956	0.753921	2.64334	1.56732	1.68653	0.0916934	0.174384	NOP56P3
ENSG00000131620	3.68243	2.64302	0.773381	3.41748	0.000632031	0.00190196	ANO1
ENSG00000254605	0.396792	2.64159	2.05331	1.2865	0.198267	NA	ENSG00000254605
ENSG00000136158	905.697	2.64128	0.061631	42.8564	0	0	SPRY2
ENSG00000279764	0.875965	2.64065	1.52226	1.73469	0.0827952	0.159952	ENSG00000279764
ENSG00000258153	0.540978	2.63939	1.93212	1.36606	0.17192	NA	HSPE1P4
ENSG00000185306	3.31421	2.63773	0.782051	3.37283	0.000743992	0.00221858	C12orf56
ENSG00000277672	0.856551	2.63596	1.5144	1.7406	0.0817545	0.158303	ENSG00000277672
ENSG00000187678	1363.75	2.63163	0.0499817	52.6519	0	0	SPRY4
ENSG00000262585	0.445241	2.62972	1.90249	1.38225	0.166894	NA	LINC01979
ENSG00000122375	0.541175	2.62849	1.84449	1.42505	0.154142	NA	OPN4
ENSG00000226421	0.665352	2.62596	1.74265	1.50688	0.131842	NA	SLC25A5P5
ENSG00000225300	0.483043	2.62559	4.26702	0.615321	0.538343	NA	ENSG00000225300
ENSG00000213997	1.02327	2.62388	1.51519	1.73172	0.083324	0.160755	PGAM1P7
ENSG00000230869	2.81225	2.62228	1.19775	2.18934	0.0285719	0.0634161	AGAP10P
ENSG00000259760	0.645285	2.61755	1.80068	1.45365	0.146043	NA	ENSG00000259760
ENSG00000280321	0.609788	2.61691	1.75509	1.49104	0.13595	NA	ENSG00000280321
ENSG00000070526	0.321171	2.61661	4.2674	0.613163	0.539768	NA	ST6GALNAC1
ENSG00000235045	0.618632	2.61633	1.71037	1.52969	0.126094	NA	RPL7P8
ENSG00000233229	0.710039	2.61187	1.68717	1.54808	0.121603	0.220268	CNOT7P1
ENSG00000223394	0.403426	2.61158	1.92152	1.35912	0.174108	NA	TRBV29OR9-2
ENSG00000223770	0.459786	2.61133	1.88759	1.38342	0.166536	NA	CACNA2D1-AS1
ENSG00000244213	0.515873	2.60975	1.71628	1.52059	0.128363	NA	ZFAND6P1
ENSG00000245261	0.59174	2.60956	1.69885	1.53607	0.12452	NA	ENSG00000245261
ENSG00000228235	0.619384	2.6067	1.81345	1.43742	0.150598	NA	ENSG00000228235
ENSG00000267938	1.48098	2.6067	1.31987	1.97496	0.0482725	0.100283	EIF1P6
ENSG00000213417	0.392298	2.60376	2.21144	1.1774	0.239034	NA	KRTAP2-4
ENSG00000239332	69.5293	2.59944	0.184495	14.0895	4.40771e-45	9.15914e-44	LINC01119
ENSG00000254887	2.44323	2.59878	1.06245	2.44603	0.0144439	0.0344192	ENSG00000254887
ENSG00000254665	1.02757	2.59575	1.54824	1.67658	0.0936246	0.177433	ENSG00000254665
ENSG00000144481	0.668749	2.59447	1.82445	1.42205	0.15501	NA	TRPM8
ENSG00000178233	0.445037	2.59316	1.90054	1.36443	0.172431	NA	TMEM151B
ENSG00000219806	0.391649	2.59239	2.05835	1.25945	0.207868	NA	ATP5PBP6
ENSG00000259818	0.384272	2.58913	4.26857	0.606556	0.544145	NA	ENSG00000259818
ENSG00000175426	1.30738	2.58679	1.33366	1.93962	0.0524263	0.10805	PCSK1
ENSG00000219391	0.550654	2.58626	1.85205	1.39643	0.162585	NA	ENSG00000219391
ENSG00000111732	0.51436	2.58609	1.86967	1.38318	0.16661	NA	AICDA
ENSG00000255524	0.4677	2.58598	1.88242	1.37375	0.169519	NA	NPIPB8
ENSG00000277610	0.474036	2.58505	1.99292	1.29712	0.194589	NA	RNVU1-4
ENSG00000185272	0.51337	2.58505	1.779	1.45309	0.146198	NA	RBM11
ENSG00000207062	0.376178	2.58445	2.07916	1.24303	0.213858	NA	SNORA15B-1
ENSG00000248719	0.393358	2.583	2.05343	1.2579	0.208429	NA	ENSG00000248719
ENSG00000154319	212.078	2.58209	0.103465	24.9561	1.83323e-137	1.69638e-135	FAM167A
ENSG00000229832	0.323325	2.58188	2.3108	1.11731	0.263862	NA	ENSG00000229832
ENSG00000243697	0.320354	2.58186	2.3174	1.11412	0.265228	NA	ENSG00000243697
ENSG00000278763	0.264039	2.58093	2.67024	0.966552	0.333768	NA	FAM27B
ENSG00000273951	1.2239	2.58067	1.4401	1.79201	0.0731314	0.143959	ENSG00000273951
ENSG00000237223	0.760521	2.57205	1.72854	1.48799	0.136753	0.242662	SULT1C2P1
ENSG00000227195	0.811041	2.56876	1.59934	1.60613	0.108245	0.200345	MIR663AHG
ENSG00000099937	11.5811	2.56855	0.421591	6.09253	1.11143e-09	5.84692e-09	SERPIND1
ENSG00000272226	0.710489	2.56824	1.79144	1.43361	0.151683	0.263433	ENSG00000272226
ENSG00000170961	175.108	2.56712	0.117813	21.7898	2.89719e-105	1.72009e-103	HAS2
ENSG00000177291	0.384843	2.56432	2.06454	1.24208	0.214208	NA	GJD4
ENSG00000265791	0.36752	2.5639	2.08961	1.22698	0.219832	NA	ENSG00000265791
ENSG00000101096	89.5736	2.56142	0.174383	14.6885	7.64147e-49	1.74392e-47	NFATC2
ENSG00000262681	1.0149	2.56058	1.54088	1.66176	0.0965604	0.182148	ENSG00000262681
ENSG00000196302	0.621488	2.55913	1.73545	1.47462	0.140315	NA	ENSG00000196302
ENSG00000110786	0.43267	2.55797	1.91308	1.3371	0.18119	NA	PTPN5
ENSG00000278261	1.8123	2.5572	1.33961	1.90892	0.0562728	0.115027	SNORD1A
ENSG00000283213	0.258456	2.55434	3.38674	0.754217	0.450719	NA	ENSG00000283213
ENSG00000119714	50.4504	2.55272	0.231344	11.0343	2.6114e-28	3.36936e-27	GPR68
ENSG00000165379	33.7109	2.54824	0.2662	9.57264	1.04213e-21	1.03814e-20	LRFN5
ENSG00000255400	1.96544	2.54735	1.08607	2.34548	0.0190025	0.0442018	ENSG00000255400
ENSG00000242147	5.43809	2.54294	0.617702	4.11677	3.84215e-05	0.000135441	LINC02657
ENSG00000268941	9.55984	2.54263	0.50117	5.07339	3.90798e-07	1.68045e-06	LINC01711
ENSG00000220412	0.953109	2.53723	1.47498	1.72018	0.085399	0.164166	ENSG00000220412
ENSG00000248323	9.82584	2.53461	0.525229	4.82572	1.39497e-06	5.71621e-06	LUCAT1
ENSG00000159261	0.377639	2.53419	2.07314	1.22239	0.221559	NA	CLDN14
ENSG00000008517	6.11476	2.5307	0.608798	4.15688	3.22626e-05	0.000114635	IL32
ENSG00000224272	0.321324	2.52851	2.31078	1.09423	0.273856	NA	ENSG00000224272
ENSG00000177736	0.313503	2.52816	2.32883	1.08559	0.27766	NA	FXNP2
ENSG00000240785	0.307606	2.52789	2.34288	1.07897	0.280603	NA	RPL36AP21
ENSG00000174343	0.564498	2.52766	1.97769	1.27809	0.201217	NA	CHRNA9
ENSG00000213713	0.627738	2.52723	1.72776	1.46272	0.143543	NA	PIGCP1
ENSG00000233308	16.6716	2.52514	0.3833	6.58788	4.46156e-11	2.59235e-10	OSTN-AS1
ENSG00000115607	0.251291	2.52235	2.71193	0.930093	0.352323	NA	IL18RAP
ENSG00000178726	921.062	2.52028	0.0541211	46.5675	0	0	THBD
ENSG00000230387	0.375499	2.51973	2.25914	1.11535	0.264699	NA	ENSG00000230387
ENSG00000253535	0.567532	2.51718	1.85065	1.36016	0.173779	NA	ENSG00000253535
ENSG00000241202	0.321222	2.51338	4.27192	0.588351	0.556297	NA	ZIC4-AS1
ENSG00000237961	0.307566	2.51338	4.27192	0.588351	0.556297	NA	ENSG00000237961
ENSG00000258602	11.6795	2.50754	0.493508	5.08106	3.75333e-07	1.61542e-06	LINC01629
ENSG00000228768	0.41254	2.50668	2.05029	1.22259	0.221483	NA	ENSG00000228768
ENSG00000273669	4.41382	2.50058	0.686295	3.6436	0.000268854	0.000852824	ENSG00000273669
ENSG00000255133	0.84112	2.49845	1.46599	1.70427	0.0883309	0.16902	LINC02721
ENSG00000252699	2.46687	2.49719	1.06911	2.33576	0.0195035	0.0452338	SNORA21B
ENSG00000207808	4.38159	2.49335	0.789914	3.15649	0.00159681	0.00453614	MIR27A
ENSG00000101230	16.2372	2.49319	0.40608	6.13964	8.27077e-10	4.39001e-09	ISM1
ENSG00000274008	0.950791	2.49035	1.50543	1.65425	0.0980768	0.184568	ENSG00000274008
ENSG00000196600	0.570903	2.49023	1.85263	1.34416	0.178897	NA	SLC22A25
ENSG00000267669	0.726975	2.48826	1.57801	1.57684	0.114833	0.210335	ENSG00000267669
ENSG00000214243	0.244087	2.48205	3.06321	0.810278	0.41778	NA	ENSG00000214243
ENSG00000141437	0.584936	2.48021	1.77873	1.39437	0.163206	NA	SLC25A52
ENSG00000144668	4.65843	2.47886	0.661255	3.74872	0.000177736	0.00057582	ITGA9
ENSG00000185022	586.168	2.47877	0.0718962	34.4771	1.76827e-260	4.98673e-258	MAFF
ENSG00000168959	0.997389	2.47526	1.46649	1.68788	0.0914342	0.173985	GRM5
ENSG00000171346	30.2128	2.47479	0.277145	8.92958	4.27648e-19	3.81135e-18	KRT15
ENSG00000143786	162.443	2.47443	0.115673	21.3916	1.59986e-101	9.0885e-100	CNIH3
ENSG00000205015	0.593999	2.47379	1.74361	1.41877	0.155965	NA	LINC02138
ENSG00000225916	0.639629	2.47323	1.66301	1.4872	0.136962	NA	ENSG00000225916
ENSG00000185101	2.03521	2.46824	1.31556	1.87618	0.0606302	0.122789	ANO9
ENSG00000273473	2.64353	2.465	1.28112	1.9241	0.0543421	0.111407	ENSG00000273473
ENSG00000128564	5.14664	2.4648	0.645556	3.8181	0.000134485	0.000442722	VGF
ENSG00000272789	0.67332	2.46475	1.74243	1.41455	0.157201	NA	ENSG00000272789
ENSG00000163814	553.998	2.46433	0.0687653	35.8368	2.95368e-281	9.71802e-279	CDCP1
ENSG00000269102	1.09089	2.46216	1.40039	1.75819	0.0787149	0.153372	ENSG00000269102
ENSG00000120279	3.74505	2.46115	0.750712	3.27842	0.00104389	0.00304842	MYCT1
ENSG00000249992	86.8561	2.45921	0.155407	15.8243	2.11668e-56	5.61502e-55	TMEM158
ENSG00000155265	1.4111	2.45625	1.34566	1.82531	0.0679541	0.135195	GOLGA7B
ENSG00000223305	0.874912	2.45625	1.4766	1.66345	0.0962219	0.181582	RN7SKP30
ENSG00000276908	1.49127	2.45374	1.22916	1.99628	0.0459038	0.0960106	MIR7106
ENSG00000136842	1.30747	2.44923	1.31298	1.8654	0.0621256	0.125325	TMOD1
ENSG00000118503	525.125	2.44914	0.0692657	35.3586	7.40823e-274	2.37154e-271	TNFAIP3
ENSG00000250198	0.691668	2.44859	1.59622	1.534	0.125031	NA	LINC02199
ENSG00000182489	11.5111	2.44368	0.493074	4.95602	7.19506e-07	3.02473e-06	XKRX
ENSG00000111049	3.09115	2.44296	0.962679	2.53767	0.0111593	0.0273035	MYF5
ENSG00000110675	1.08776	2.44011	1.44843	1.68466	0.0920546	0.17493	ELMOD1
ENSG00000140090	0.466949	2.43988	1.87565	1.30082	0.193321	NA	SLC24A4
ENSG00000115604	12.4429	2.4369	0.41055	5.9357	2.92592e-09	1.49154e-08	IL18R1
ENSG00000273156	0.466909	2.43436	3.35686	0.725187	0.468337	NA	ENSG00000273156
ENSG00000270339	0.703331	2.43132	1.63301	1.48886	0.136525	NA	PPIAL4H
ENSG00000250796	0.867845	2.42894	1.56746	1.5496	0.121238	0.219757	ENSG00000250796
ENSG00000066230	0.763994	2.42601	1.64719	1.47282	0.140799	0.248318	SLC9A3
ENSG00000231441	2.35204	2.42235	1.11519	2.17215	0.0298446	0.0659013	DST-AS1
ENSG00000196862	0.930303	2.42145	1.51029	1.6033	0.108869	0.201311	RGPD4
ENSG00000139318	491.529	2.41684	0.0767567	31.487	1.30703e-217	2.49695e-215	DUSP6
ENSG00000082293	9.19808	2.41611	0.485196	4.97966	6.36949e-07	2.68865e-06	COL19A1
ENSG00000277734	12.869	2.41425	0.444462	5.43186	5.57711e-08	2.57135e-07	TRAC
ENSG00000199024	4.74786	2.41372	0.722876	3.33905	0.00084064	0.00248769	MIR103A2
ENSG00000131016	28343.2	2.41109	0.0359568	67.0553	0	0	AKAP12
ENSG00000275143	2.74224	2.4053	1.08536	2.21613	0.0266829	0.0596594	SCARNA16
ENSG00000198805	1400.9	2.40388	0.051548	46.6339	0	0	PNP
ENSG00000026559	322.315	2.40327	0.088522	27.1489	2.61149e-162	3.14029e-160	KCNG1
ENSG00000005102	3.59836	2.40214	1.04177	2.30583	0.0211203	0.0486361	MEOX1
ENSG00000176092	3.32264	2.40028	0.806328	2.97681	0.00291268	0.00794913	CRYBG2
ENSG00000278030	0.229638	2.39948	3.52898	0.679936	0.496545	NA	TRBV7-9
ENSG00000145536	117.722	2.3983	0.153232	15.6515	3.24645e-55	8.47908e-54	ADAMTS16
ENSG00000250526	2.44223	2.39464	1.07799	2.2214	0.0263238	0.0589735	CCT6P2
ENSG00000105664	4.74873	2.38804	0.683119	3.49578	0.00047267	0.0014474	COMP
ENSG00000227683	0.291372	2.3785	4.27832	0.555944	0.578249	NA	ENSG00000227683
ENSG00000128805	1235.84	2.37047	0.048424	48.9523	0	0	ARHGAP22
ENSG00000269583	3.75498	2.36254	0.808653	2.92157	0.00348271	0.00939223	ENSG00000269583
ENSG00000101670	368.165	2.36228	0.0809136	29.195	2.24291e-187	3.38422e-185	LIPG
ENSG00000283689	1.35288	2.36099	1.33632	1.76679	0.0772637	0.150828	ENSG00000283689
ENSG00000175592	1290.51	2.35947	0.0970605	24.3093	1.56485e-130	1.29163e-128	FOSL1
ENSG00000137462	74.7311	2.35895	0.169561	13.9121	5.34927e-44	1.0803e-42	TLR2
ENSG00000260784	0.484123	2.35793	2.05954	1.14488	0.252259	NA	ENSG00000260784
ENSG00000171246	1362.24	2.35765	0.0695929	33.8778	1.41417e-251	3.64133e-249	NPTX1
ENSG00000069482	1.02347	2.35516	1.41984	1.65875	0.0971661	0.183145	GAL
ENSG00000214207	4.78877	2.35459	0.712505	3.30466	0.00095091	0.0027903	KRT18P10
ENSG00000170873	538.911	2.35407	0.0812541	28.9717	1.49586e-184	2.22864e-182	MTSS1
ENSG00000273489	3.91809	2.35358	0.733305	3.20955	0.00132943	0.00382287	ENSG00000273489
ENSG00000144136	9779.53	2.35104	0.0286017	82.1994	0	0	SLC20A1
ENSG00000258925	1.4036	2.34918	1.31042	1.79269	0.073022	0.143807	NPM1P5
ENSG00000270147	1.40933	2.3422	1.28075	1.82877	0.0674339	0.1343	ENSG00000270147
ENSG00000150630	662.5	2.3359	0.0638793	36.5674	9.43919e-293	3.24065e-290	VEGFC
ENSG00000129450	0.226583	2.33587	3.16132	0.73889	0.459974	NA	SIGLEC9
ENSG00000127329	97.0195	2.33577	0.145087	16.0991	2.58727e-58	7.11846e-57	PTPRB
ENSG00000234883	9.45066	2.33565	0.489206	4.77438	1.80262e-06	7.29455e-06	MIR155HG
ENSG00000175820	3.89961	2.33442	0.924471	2.52514	0.0115653	0.0281978	CCDC168
ENSG00000172995	21.2083	2.33199	0.305593	7.63104	2.3286e-14	1.65058e-13	ARPP21
ENSG00000058404	10.2106	2.32975	0.429468	5.42473	5.80409e-08	2.67133e-07	CAMK2B
ENSG00000172137	3.70867	2.32898	0.789591	2.9496	0.00318182	0.00863492	CALB2
ENSG00000272681	0.288795	2.32585	2.65544	0.875881	0.381095	NA	FAM223B
ENSG00000109943	0.970135	2.32555	1.44911	1.60481	0.108536	0.200822	CRTAM
ENSG00000213344	1.04262	2.32186	1.3665	1.69914	0.0892936	0.170573	PCNPP3
ENSG00000270069	242.44	2.32149	0.0977254	23.7552	9.7006e-125	7.46096e-123	MIR222HG
ENSG00000276188	1.15974	2.31782	1.36916	1.69288	0.0904791	0.172407	ENSG00000276188
ENSG00000262152	0.612053	2.31381	1.81925	1.27185	0.203427	NA	LINC00514
ENSG00000252427	0.416615	2.3117	2.25145	1.02676	0.304534	NA	ENSG00000252427
ENSG00000248150	0.221079	2.30543	3.18794	0.723174	0.469573	NA	LINC02150
ENSG00000183535	0.221079	2.30543	3.18794	0.723174	0.469573	NA	COL18A1-AS1
ENSG00000267607	0.271045	2.29836	2.71051	0.847944	0.396469	NA	ENSG00000267607
ENSG00000172318	32.1177	2.29715	0.2442	9.40683	5.11337e-21	4.9664e-20	B3GALT1
ENSG00000136244	28.6015	2.29665	0.270291	8.49695	1.94632e-17	1.60874e-16	IL6
ENSG00000233069	0.219338	2.29465	3.19616	0.717939	0.472795	NA	ENSG00000233069
ENSG00000219163	0.219338	2.29465	3.19616	0.717939	0.472795	NA	HMGB1P20
ENSG00000185972	30.6118	2.29205	0.258794	8.85666	8.24492e-19	7.25265e-18	CCIN
ENSG00000185640	20.0904	2.29077	0.331088	6.91892	4.55109e-12	2.82154e-11	KRT79
ENSG00000278969	0.537388	2.28718	1.90067	1.20335	0.22884	NA	ENSG00000278969
ENSG00000283141	0.289309	2.28665	2.65139	0.862434	0.388449	NA	LINC02666
ENSG00000104722	212.063	2.28477	0.103436	22.0889	4.04512e-108	2.51509e-106	NEFM
ENSG00000235254	0.524923	2.28233	1.93395	1.18014	0.237944	NA	TMEM185AP1
ENSG00000057704	42.8879	2.28114	0.225356	10.1224	4.39624e-24	4.83485e-23	TMCC3
ENSG00000235917	0.274861	2.27962	4.28339	0.5322	0.594587	NA	MTCO2P11
ENSG00000258454	0.384113	2.27961	4.28339	0.532196	0.59459	NA	ENSG00000258454
ENSG00000183148	0.342321	2.27888	2.33532	0.975832	0.329148	NA	ANKRD20A2
ENSG00000148482	0.342321	2.27888	2.33532	0.975832	0.329148	NA	SLC39A12
ENSG00000228928	0.547955	2.27618	1.81238	1.2559	0.209151	NA	KPNA2P2
ENSG00000243225	4.83454	2.27544	0.729738	3.11816	0.00181981	0.00513087	ENSG00000243225
ENSG00000073861	0.712049	2.27515	1.79096	1.27035	0.203959	0.33455	TBX21
ENSG00000165935	2.98935	2.27493	0.844085	2.69515	0.00703578	0.0179139	SMCO2
ENSG00000241570	1.12003	2.27292	1.38631	1.63954	0.101101	0.189311	PAQR9-AS1
ENSG00000214417	0.92672	2.27276	1.51262	1.50253	0.132959	0.237121	KRT18P13
ENSG00000155886	1.069	2.2709	1.37481	1.65179	0.0985774	0.185392	SLC24A2
ENSG00000172159	112.336	2.26742	0.135636	16.7169	9.86525e-63	3.00383e-61	FRMD3
ENSG00000233428	0.522607	2.26696	2.02803	1.11781	0.263648	NA	PPIAP65
ENSG00000213791	1.11649	2.26549	1.50595	1.50436	0.13249	0.236373	ENSG00000213791
ENSG00000242748	1.63818	2.26364	1.16992	1.93487	0.0530058	0.109003	RPL23AP81
ENSG00000253282	1.24808	2.26121	1.5563	1.45294	0.146242	0.255896	ENSG00000253282
ENSG00000251484	0.213834	2.26057	2.89983	0.779554	0.435653	NA	ENSG00000251484
ENSG00000237013	0.213834	2.26057	2.89983	0.779554	0.435653	NA	LINC01812
ENSG00000232656	1.58187	2.25988	1.11183	2.03257	0.042096	0.0890447	IDI2-AS1
ENSG00000272620	0.657577	2.25825	1.74172	1.29656	0.194782	NA	AFAP1-AS1
ENSG00000120738	506.144	2.25723	0.0831911	27.133	4.01588e-162	4.78051e-160	EGR1
ENSG00000253111	0.525737	2.25687	1.96461	1.14876	0.250654	NA	ENSG00000253111
ENSG00000125845	16.1354	2.25626	0.374956	6.0174	1.77243e-09	9.1695e-09	BMP2
ENSG00000125998	0.517491	2.2558	1.83096	1.23203	0.217939	NA	FAM83C
ENSG00000104112	0.52932	2.25539	1.83312	1.23036	0.218563	NA	SCG3
ENSG00000227078	0.270149	2.25493	2.47531	0.910968	0.362312	NA	LINC02094
ENSG00000229717	0.272892	2.2548	2.4675	0.913799	0.360823	NA	ENSG00000229717
ENSG00000225271	0.277531	2.25457	2.45453	0.918532	0.35834	NA	ENSG00000225271
ENSG00000275332	0.283867	2.25426	2.43732	0.924892	0.355022	NA	ENSG00000275332
ENSG00000254721	0.850112	2.25019	1.59013	1.4151	0.157039	0.270887	ENSG00000254721
ENSG00000270232	0.540545	2.24939	1.93486	1.16256	0.245008	NA	MTCYBP22
ENSG00000279094	0.329207	2.24899	2.19558	1.02433	0.305681	NA	LINC01670
ENSG00000226577	0.333834	2.24866	2.18302	1.03007	0.302979	NA	MICC
ENSG00000259010	0.340182	2.24836	2.1718	1.03525	0.300552	NA	ENSG00000259010
ENSG00000207313	1.00251	2.24809	1.53621	1.4634	0.143359	0.251917	SNORA2B
ENSG00000144290	0.388225	2.24709	2.12696	1.05648	0.290747	NA	SLC4A10
ENSG00000257119	0.268449	2.24623	2.71599	0.82704	0.408215	NA	EEF1B2P4
ENSG00000213717	0.271192	2.24611	2.70665	0.82985	0.406624	NA	ENSG00000213717
ENSG00000214533	0.274346	2.24598	2.69621	0.833014	0.404837	NA	KRT18P33
ENSG00000270945	0.282104	2.24565	2.67122	0.840681	0.400527	NA	HSPE1P7
ENSG00000203721	35.5493	2.24493	0.239312	9.38078	6.54887e-21	6.32951e-20	LINC00862
ENSG00000114771	16.6346	2.24426	0.367551	6.10599	1.02165e-09	5.38657e-09	AADAC
ENSG00000135917	3.04594	2.24402	0.863474	2.59882	0.00935441	0.023233	SLC19A3
ENSG00000269706	0.396046	2.24277	1.99474	1.12434	0.260868	NA	ENSG00000269706
ENSG00000090382	0.412896	2.24228	1.98172	1.13149	0.257851	NA	LYZ
ENSG00000116833	0.445613	2.24137	1.95799	1.14473	0.25232	NA	NR5A2
ENSG00000147689	0.334888	2.24035	2.34927	0.953638	0.340267	NA	FAM83A
ENSG00000211764	0.542948	2.24022	3.70718	0.604291	0.54565	NA	TRBJ2-1
ENSG00000243538	0.508676	2.23609	1.83839	1.21633	0.223859	NA	RPS26P28
ENSG00000227242	0.526799	2.23584	1.8334	1.21951	0.222652	NA	NBPF13P
ENSG00000005513	5.79983	2.23581	0.643031	3.47698	0.000507088	0.00154699	SOX8
ENSG00000113073	0.522376	2.23577	1.83198	1.22041	0.222309	NA	SLC4A9
ENSG00000250362	0.502265	2.23572	1.83097	1.22106	0.222063	NA	ENSG00000250362
ENSG00000179097	44.6312	2.23543	0.217457	10.2799	8.68486e-25	9.77832e-24	HTR1F
ENSG00000236861	0.525525	2.23536	1.82388	1.22561	0.220347	NA	BET1-AS1
ENSG00000264078	0.391203	2.23503	2.12479	1.05189	0.292852	NA	ENSG00000264078
ENSG00000154783	0.613078	2.23353	1.78927	1.24829	0.211924	NA	FGD5
ENSG00000251548	0.654706	2.23248	1.58339	1.40994	0.158559	NA	ENSG00000251548
ENSG00000255354	9.6924	2.23194	0.477474	4.67447	2.94717e-06	1.16301e-05	ENSG00000255354
ENSG00000216867	0.20833	2.23138	3.253	0.685948	0.492746	NA	RPL22P12
ENSG00000213179	0.20833	2.23138	3.253	0.685948	0.492746	NA	RPL17P41
ENSG00000264644	1.30513	2.22976	1.42946	1.55987	0.118791	0.216094	KRT18P8
ENSG00000226081	0.308264	2.22816	2.62726	0.848091	0.396387	NA	USP12PX
ENSG00000282059	0.566895	2.22751	1.89969	1.17257	0.240969	NA	CICP19
ENSG00000116329	0.730122	2.22722	1.68659	1.32054	0.186654	0.311867	OPRD1
ENSG00000237437	0.632432	2.22625	1.869	1.19115	0.233596	NA	ASS1P12
ENSG00000122877	6.01133	2.22382	0.66489	3.34464	0.000823905	0.00244152	EGR2
ENSG00000229820	0.373898	2.22296	2.14468	1.0365	0.299968	NA	ENSG00000229820
ENSG00000180139	1.90018	2.22214	1.08772	2.04293	0.0410592	0.0871318	ACTA2-AS1
ENSG00000200278	0.579607	2.22188	1.64517	1.35055	0.176839	NA	RNA5SP352
ENSG00000276102	0.7289	2.22168	1.63626	1.35778	0.174534	0.29507	MIR6747
ENSG00000019102	0.449645	2.22039	1.95697	1.13461	0.25654	NA	VSIG2
ENSG00000281756	0.20659	2.22005	3.26232	0.680514	0.496179	NA	C2-AS1
ENSG00000232860	1.43137	2.21983	1.37472	1.61475	0.106365	0.197475	SMG7-AS1
ENSG00000277156	0.455044	2.21914	1.95048	1.13774	0.255228	NA	ENSG00000277156
ENSG00000138166	2072.4	2.21799	0.0416749	53.2212	0	0	DUSP5
ENSG00000134215	3.74947	2.21791	0.744284	2.97992	0.00288319	0.00787411	VAV3
ENSG00000169994	5.21702	2.2168	0.614897	3.60516	0.000311965	0.000980904	MYO7B
ENSG00000258090	0.574753	2.21603	1.71141	1.29485	0.195371	NA	ENSG00000258090
ENSG00000172186	0.256597	2.21483	2.51333	0.881235	0.378191	NA	HMGN1P35
ENSG00000100341	0.265916	2.21459	2.48527	0.891089	0.372882	NA	PNPLA5
ENSG00000246477	0.268842	2.21452	2.47675	0.894125	0.371255	NA	ENSG00000246477
ENSG00000250130	0.907459	2.21397	1.60043	1.38336	0.166554	0.284278	ENSG00000250130
ENSG00000259462	0.325202	2.2135	2.36859	0.934523	0.350034	NA	CPEB1-AS1
ENSG00000120217	133.877	2.21339	0.130916	16.9069	4.00306e-64	1.25435e-62	CD274
ENSG00000132204	1.0238	2.21255	1.53759	1.43897	0.150159	0.261284	LINC00470
ENSG00000265545	0.320293	2.21166	2.20618	1.00249	0.316109	NA	ENSG00000265545
ENSG00000250363	0.408783	2.21046	2.11805	1.04363	0.296656	NA	KRT18P21
ENSG00000240964	0.39475	2.21037	2.11166	1.04675	0.295217	NA	RN7SL751P
ENSG00000147223	0.576619	2.20927	1.72032	1.28422	0.199065	NA	RIPPLY1
ENSG00000113555	0.372197	2.20892	2.01944	1.09383	0.274028	NA	PCDH12
ENSG00000183908	0.396612	2.20853	1.99669	1.1061	0.268685	NA	LRRC55
ENSG00000224019	0.581539	2.20772	1.82121	1.21222	0.225426	NA	RPL21P32
ENSG00000253161	13.7609	2.2071	0.39688	5.56114	2.68015e-08	1.26777e-07	LINC01605
ENSG00000265954	0.501072	2.20708	1.91892	1.15017	0.250075	NA	MIR4749
ENSG00000164935	68.1981	2.20582	0.199707	11.0452	2.31137e-28	2.98713e-27	DCSTAMP
ENSG00000207609	0.532039	2.20541	1.84097	1.19796	0.230932	NA	MIR491
ENSG00000146678	1243.78	2.20531	0.0470129	46.9085	0	0	IGFBP1
ENSG00000259954	0.815243	2.20495	1.64087	1.34377	0.179024	0.301285	IL21R-AS1
ENSG00000104892	2.10183	2.20449	0.992137	2.22196	0.0262861	0.0589	KLC3
ENSG00000267691	0.517197	2.20229	1.80642	1.21915	0.222788	NA	SHC1P2
ENSG00000233143	0.562753	2.20226	1.79555	1.22651	0.220007	NA	DIRC3-AS1
ENSG00000009765	0.650636	2.20196	1.69415	1.29974	0.193689	NA	IYD
ENSG00000178732	0.605459	2.20195	1.6914	1.30185	0.192966	NA	GP5
ENSG00000105251	0.91435	2.20144	1.55351	1.41708	0.156461	0.270224	SHD
ENSG00000204352	0.970189	2.20105	1.4656	1.50181	0.133146	0.237437	C9orf129
ENSG00000172548	12.3524	2.19884	0.452026	4.8644	1.14804e-06	4.74127e-06	NIPAL4
ENSG00000123977	81.4322	2.19702	0.15476	14.1964	9.65064e-46	2.05035e-44	DAW1
ENSG00000197921	0.569217	2.1963	1.71104	1.2836	0.199281	NA	HES5
ENSG00000276390	3.71539	2.19501	0.789116	2.78161	0.00540905	0.0140792	ENSG00000276390
ENSG00000165474	54.4341	2.19338	0.203273	10.7903	3.82443e-27	4.68685e-26	GJB2
ENSG00000281881	30.152	2.19293	0.263453	8.3238	8.51907e-17	6.82707e-16	ENSG00000281881
ENSG00000158125	15.5881	2.19108	0.353749	6.19388	5.87025e-10	3.14901e-09	XDH
ENSG00000155849	1.00532	2.18925	1.60612	1.36307	0.172861	0.292905	ELMO1
ENSG00000144285	1.84458	2.18899	1.1286	1.93956	0.0524329	0.108054	SCN1A
ENSG00000118946	0.572152	2.1887	1.78842	1.22382	0.22102	NA	PCDH17
ENSG00000236938	0.39845	2.18827	2.26388	0.966601	0.333744	NA	ENSG00000236938
ENSG00000256222	0.271057	2.18771	2.70359	0.809189	0.418407	NA	MTRNR2L3
ENSG00000252643	0.260144	2.18767	2.74113	0.798091	0.424818	NA	RNU6-1136P
ENSG00000280053	0.257401	2.18766	2.75104	0.795211	0.426491	NA	ENSG00000280053
ENSG00000227773	0.251053	2.18763	2.77438	0.788512	0.430397	NA	ASH1L-IT1
ENSG00000199990	0.201086	2.18714	3.29276	0.664227	0.506545	NA	VTRNA1-1
ENSG00000182798	0.201086	2.18714	3.29276	0.664227	0.506545	NA	MAGEB17
ENSG00000178597	0.271159	2.18612	2.7032	0.808717	0.418678	NA	PSAPL1
ENSG00000237887	0.264823	2.18612	2.72472	0.802329	0.422363	NA	RPL23AP32
ENSG00000113263	0.310379	2.18611	2.4008	0.910575	0.362519	NA	ITK
ENSG00000132746	0.31947	2.18611	2.37985	0.918593	0.358309	NA	ALDH3B2
ENSG00000238116	0.321126	2.18611	2.37612	0.920033	0.357556	NA	ENSG00000238116
ENSG00000242510	0.201126	2.18609	3.29249	0.663964	0.506713	NA	NDUFB4P1
ENSG00000236405	0.201126	2.18609	3.29249	0.663964	0.506713	NA	UBQLN1P1
ENSG00000277825	0.366693	2.18607	2.15425	1.01477	0.310214	NA	ENSG00000277825
ENSG00000233785	0.552282	2.18596	1.91624	1.14075	0.253973	NA	ENSG00000233785
ENSG00000230733	0.661626	2.18587	1.81589	1.20375	0.228688	NA	ENSG00000230733
ENSG00000164251	269.474	2.18555	0.0891344	24.5197	9.11659e-133	7.79649e-131	F2RL1
ENSG00000272411	0.74115	2.18464	1.57221	1.38953	0.164671	0.281734	ENSG00000272411
ENSG00000251239	0.965943	2.18428	1.39808	1.56234	0.118207	0.215218	ENSG00000251239
ENSG00000244018	0.698524	2.18414	1.59777	1.36699	0.171629	NA	RPL35P6
ENSG00000188581	0.595311	2.18378	1.71355	1.27442	0.202515	NA	KRTAP1-1
ENSG00000280325	0.624336	2.18349	1.63387	1.33639	0.181421	NA	ENSG00000280325
ENSG00000189334	4.44734	2.18199	0.690633	3.15941	0.00158089	0.00449738	S100A14
ENSG00000198633	1.20953	2.18186	1.37343	1.58862	0.112146	0.20618	ZNF534
ENSG00000277883	1.8075	2.18183	1.1497	1.89774	0.05773	0.11765	NLRP3P1
ENSG00000168685	98.5737	2.18142	0.155729	14.0078	1.39707e-44	2.87035e-43	IL7R
ENSG00000278607	0.523075	2.18106	1.80921	1.20553	0.227997	NA	ENSG00000278607
ENSG00000205022	0.464547	2.18088	1.82663	1.19393	0.232505	NA	PABPN1L
ENSG00000266126	0.446706	2.18069	1.84406	1.18255	0.236987	NA	ENSG00000266126
ENSG00000227638	0.445221	2.18068	1.84555	1.18158	0.237371	NA	HNRNPA1P14
ENSG00000266709	26.7862	2.18045	0.276178	7.89509	2.90099e-15	2.16105e-14	ENSG00000266709
ENSG00000271914	0.747499	2.17899	1.6391	1.32938	0.183722	0.307879	ENSG00000271914
ENSG00000087495	0.61989	2.17888	1.65088	1.31983	0.186891	NA	PHACTR3
ENSG00000252768	0.815681	2.17856	1.68684	1.29151	0.196528	0.325086	RNU6-856P
ENSG00000166863	0.612571	2.17853	1.6903	1.28884	0.197452	NA	TAC3
ENSG00000122711	0.624906	2.17825	1.72601	1.26201	0.206944	NA	SPINK4
ENSG00000073737	17.0349	2.17791	0.334231	6.51617	7.21264e-11	4.13405e-10	DHRS9
ENSG00000225871	1.62035	2.17737	1.29184	1.68548	0.0918956	0.174674	ENSG00000225871
ENSG00000254281	0.439334	2.17728	1.87648	1.1603	0.245927	NA	ENSG00000254281
ENSG00000231439	0.506078	2.17723	1.88494	1.15507	0.248063	NA	WASIR2
ENSG00000227667	0.38458	2.17669	1.99923	1.08877	0.276257	NA	ENSG00000227667
ENSG00000266579	0.377198	2.17664	2.01264	1.08148	0.279483	NA	ENSG00000266579
ENSG00000248346	0.376746	2.17617	2.14228	1.01582	0.309717	NA	ENSG00000248346
ENSG00000230408	0.320883	2.17599	2.20302	0.987729	0.323286	NA	BZW1-AS1
ENSG00000201861	0.311564	2.17593	2.22148	0.979498	0.327334	NA	RNA5SP298
ENSG00000078900	0.263082	2.17533	2.49144	0.87312	0.382598	NA	TP73
ENSG00000232554	0.199386	2.17469	2.96618	0.733161	0.46346	NA	RSU1P2
ENSG00000279551	0.199386	2.17469	2.96618	0.733161	0.46346	NA	ENSG00000279551
ENSG00000257429	0.199386	2.17469	2.96618	0.733161	0.46346	NA	ENSG00000257429
ENSG00000267139	0.199386	2.17469	2.96618	0.733161	0.46346	NA	ENSG00000267139
ENSG00000162892	0.766992	2.17247	1.58302	1.37236	0.169952	0.288891	IL24
ENSG00000183668	0.856733	2.1724	1.48286	1.46501	0.142918	0.251305	PSG9
ENSG00000220988	0.613433	2.17148	1.65757	1.31004	0.190182	NA	SNORD88C
ENSG00000250714	10.2438	2.1714	0.485132	4.47591	7.60877e-06	2.88391e-05	ENSG00000250714
ENSG00000252637	0.748871	2.17092	1.626	1.33513	0.181834	0.30504	RNA5SP268
ENSG00000143851	0.749296	2.17091	1.67541	1.29575	0.195063	0.323135	PTPN7
ENSG00000233384	5.64137	2.16918	0.616147	3.52055	0.000430656	0.00132646	CNIH3-AS2
ENSG00000134363	623.814	2.16825	0.0722344	30.0168	5.92446e-198	9.88342e-196	FST
ENSG00000173698	0.627614	2.16721	1.81085	1.19679	0.231388	NA	ADGRG2
ENSG00000235828	0.6218	2.1649	1.64318	1.3175	0.18767	NA	RPL36AP26
ENSG00000141668	0.453106	2.16397	1.96954	1.09872	0.271889	NA	CBLN2
ENSG00000178146	0.682417	2.16373	1.63113	1.32652	0.184668	NA	ENSG00000178146
ENSG00000102755	97.685	2.16335	0.160271	13.4981	1.60447e-41	3.07261e-40	FLT1
ENSG00000272660	0.568553	2.16252	1.71239	1.26287	0.206637	NA	ENSG00000272660
ENSG00000260895	0.568881	2.16079	1.75333	1.23239	0.217803	NA	ENSG00000260895
ENSG00000080618	0.485507	2.15853	1.82608	1.18206	0.237184	NA	CPB2
ENSG00000217060	2.65012	2.15655	0.965427	2.23378	0.0254974	0.0573606	ENSG00000217060
ENSG00000100234	4408	2.15592	0.0368272	58.5416	0	0	TIMP3
ENSG00000242314	0.433495	2.15462	1.97879	1.08886	0.276218	NA	RPL12P32
ENSG00000198975	0.385412	2.15411	2.00186	1.07605	0.281905	NA	MIRLET7A2
ENSG00000170075	1.2058	2.15379	1.34266	1.60412	0.108688	0.201055	GPR37L1
ENSG00000281780	2.36617	2.15371	0.878154	2.45254	0.014185	0.0338637	ENSG00000281780
ENSG00000225334	0.378832	2.15169	4.25747	0.505391	0.613284	NA	LINC02813
ENSG00000255334	0.352873	2.15102	2.16168	0.99507	0.319702	NA	ENSG00000255334
ENSG00000248964	0.326064	2.1505	2.19269	0.980759	0.326711	NA	ENSG00000248964
ENSG00000149970	0.309254	2.14992	2.22921	0.964432	0.334829	NA	CNKSR2
ENSG00000228754	0.300163	2.14972	2.24238	0.958676	0.337722	NA	RPL13AP19
ENSG00000133808	64.6556	2.14958	0.177248	12.1275	7.55037e-34	1.16826e-32	ENSG00000133808
ENSG00000264720	0.958309	2.14873	1.40726	1.52689	0.126789	0.228246	MIR3117
ENSG00000274364	0.497375	2.14699	1.83869	1.16767	0.242938	NA	ENSG00000274364
ENSG00000259508	0.263852	2.14653	2.48758	0.862898	0.388193	NA	ENSG00000259508
ENSG00000229751	0.250197	2.14607	2.52965	0.848367	0.396233	NA	ENSG00000229751
ENSG00000237406	0.576938	2.14452	1.91491	1.11991	0.262753	NA	NDUFA9P1
ENSG00000101307	2.28931	2.14449	0.974051	2.20162	0.0276925	0.0616837	SIRPB1
ENSG00000200959	1.42862	2.14345	1.32103	1.62256	0.104683	0.194941	SNORA74A
ENSG00000158517	0.250157	2.14296	3.09393	0.692635	0.488539	NA	NCF1
ENSG00000178171	0.718289	2.1423	1.53762	1.39325	0.163544	0.28019	AMER3
ENSG00000268955	0.193882	2.14229	2.99355	0.715636	0.474216	NA	ENSG00000268955
ENSG00000248682	0.193882	2.14229	2.99355	0.715636	0.474216	NA	ARHGAP22-IT1
ENSG00000233009	0.193882	2.14229	2.99355	0.715636	0.474216	NA	NALCN-AS1
ENSG00000226348	0.193882	2.14229	2.99355	0.715636	0.474216	NA	VN2R10P
ENSG00000248202	1.13245	2.14227	1.39489	1.5358	0.124588	0.224815	LINC02234
ENSG00000227192	0.848292	2.14203	1.52713	1.40265	0.160721	0.276053	ENSG00000227192
ENSG00000242094	0.780046	2.14179	1.67522	1.27851	0.20107	0.331004	FOXP1-IT1
ENSG00000230839	0.893843	2.14142	1.53318	1.39672	0.162499	0.278685	ENSG00000230839
ENSG00000165105	1.02725	2.14098	1.55543	1.37646	0.168681	0.287101	RASEF
ENSG00000132938	1.33942	2.14037	1.34763	1.58824	0.112232	0.206306	MTUS2
ENSG00000166670	0.42928	2.14011	2.08676	1.02557	0.305096	NA	MMP10
ENSG00000076356	1604.71	2.13988	0.0472221	45.3152	0	0	PLXNA2
ENSG00000240063	0.193842	2.13967	3.76058	0.568973	0.569374	NA	ENSG00000240063
ENSG00000179840	0.383649	2.13925	2.12743	1.00556	0.314629	NA	PIK3CD-AS1
ENSG00000227695	1.03122	2.13918	1.36521	1.56693	0.117132	0.213701	DNMBP-AS1
ENSG00000235978	1.14193	2.13839	1.41947	1.50647	0.131947	0.235582	ENSG00000235978
ENSG00000163009	1.29835	2.13798	1.31007	1.63196	0.102687	0.191858	ENSG00000163009
ENSG00000145198	2.06587	2.13717	1.10212	1.93915	0.0524828	0.108129	VWA5B2
ENSG00000125968	196.919	2.13559	0.105252	20.2903	1.56646e-91	7.79575e-90	ID1
ENSG00000218265	0.627476	2.13527	1.72397	1.23858	0.215502	NA	RPS4XP7
ENSG00000254331	0.312118	2.13481	2.39375	0.891828	0.372485	NA	CKS1BP7
ENSG00000272478	0.442554	2.13137	1.97906	1.07696	0.281497	NA	ENSG00000272478
ENSG00000179407	0.262152	2.13116	2.73093	0.780378	0.435169	NA	DNAJB8
ENSG00000269546	0.248496	2.13074	2.78075	0.766245	0.44353	NA	CLIC4P2
ENSG00000258245	0.674007	2.12869	1.71353	1.24228	0.214133	NA	RPL10P13
ENSG00000206168	0.192181	2.12733	3.34464	0.636041	0.52475	NA	ENSG00000206168
ENSG00000223730	0.192181	2.12733	3.34464	0.636041	0.52475	NA	ENSG00000223730
ENSG00000271762	4.10637	2.12643	0.753503	2.82206	0.00477157	0.0125509	ENSG00000271762
ENSG00000212418	0.552947	2.12637	1.91619	1.10969	0.267133	NA	RNY4P36
ENSG00000276953	11.6039	2.12298	0.452465	4.69203	2.70513e-06	1.07232e-05	TRBV12-4
ENSG00000081059	193.971	2.12221	0.105768	20.0648	1.49931e-89	7.21893e-88	TCF7
ENSG00000233427	0.370221	2.12064	4.25858	0.49797	0.618505	NA	ENSG00000233427
ENSG00000181656	1.43826	2.11679	1.36899	1.54624	0.122046	0.220934	GPR88
ENSG00000214093	0.370346	2.1111	2.30927	0.914186	0.360619	NA	ENSG00000214093
ENSG00000240759	1.69538	2.11107	1.28723	1.64001	0.101004	0.189189	RPS27P21
ENSG00000273069	0.349234	2.11041	2.33383	0.904266	0.365854	NA	ENSG00000273069
ENSG00000104368	5342.09	2.10996	0.0348198	60.5966	0	0	PLAT
ENSG00000215270	0.392892	2.10971	2.27873	0.925824	0.354537	NA	ENSG00000215270
ENSG00000259078	0.30201	2.10807	2.42173	0.870483	0.384036	NA	PTBP1P
ENSG00000267469	0.691929	2.10659	1.77439	1.18722	0.235142	NA	ENSG00000267469
ENSG00000213197	0.606062	2.10553	1.78503	1.17955	0.238179	NA	ENSG00000213197
ENSG00000178602	0.81519	2.10436	1.55452	1.3537	0.175832	0.296955	OTOS
ENSG00000274421	0.311061	2.10377	2.61445	0.80467	0.42101	NA	ENSG00000274421
ENSG00000234449	0.651277	2.10344	1.74288	1.20688	0.227479	NA	ENSG00000234449
ENSG00000233183	0.554809	2.10136	1.82909	1.14886	0.250615	NA	ENSG00000233183
ENSG00000149948	9184.93	2.09954	0.062257	33.7238	2.58983e-249	6.52664e-247	HMGA2
ENSG00000246575	0.250374	2.09924	2.77202	0.757295	0.448873	NA	ENSG00000246575
ENSG00000175315	16.4262	2.09625	0.339945	6.16645	6.98423e-10	3.72718e-09	CST6
ENSG00000185046	22.8858	2.09512	0.330493	6.33937	2.30711e-10	1.27784e-09	ANKS1B
ENSG00000236453	14.242	2.09432	0.367366	5.7009	1.1918e-08	5.80916e-08	ENSG00000236453
ENSG00000252684	0.186677	2.09229	3.37872	0.619254	0.535749	NA	RNU6ATAC36P
ENSG00000237280	0.186677	2.09229	3.37872	0.619254	0.535749	NA	ENSG00000237280
ENSG00000228877	0.509418	2.09178	1.94507	1.07543	0.282184	NA	ENSG00000228877
ENSG00000224721	0.414461	2.09136	3.62587	0.576788	0.564083	NA	ENSG00000224721
ENSG00000170054	122.228	2.08953	0.138531	15.0835	2.0806e-51	5.00889e-50	SERPINA9
ENSG00000227678	2.56483	2.08531	0.97927	2.12945	0.033217	0.0723234	ENSG00000227678
ENSG00000267577	17.1105	2.0852	0.352069	5.9227	3.16692e-09	1.60748e-08	ENSG00000267577
ENSG00000184292	5.18727	2.07798	0.634536	3.27481	0.00105734	0.00308502	TACSTD2
ENSG00000265646	0.740426	2.07352	1.81468	1.14264	0.253188	0.395762	TUFMP1
ENSG00000274026	12.4633	2.07245	0.398931	5.19501	2.04713e-07	9.01049e-07	FAM27E3
ENSG00000272911	2.61973	2.07232	0.95926	2.16033	0.0307469	0.0675787	ENSG00000272911
ENSG00000231228	0.361701	2.07078	2.31201	0.895659	0.370435	NA	ENSG00000231228
ENSG00000234020	0.308689	2.0672	2.39904	0.861678	0.388865	NA	CHIAP3
ENSG00000130368	0.308689	2.0672	2.39904	0.861678	0.388865	NA	MAS1
ENSG00000279808	0.308524	2.06718	2.39943	0.861531	0.388946	NA	ENSG00000279808
ENSG00000137204	0.297777	2.06618	2.42561	0.851819	0.394315	NA	SLC22A7
ENSG00000175874	3.15463	2.06541	0.772938	2.67215	0.00753669	0.0190785	CREG2
ENSG00000218902	0.288685	2.06532	2.44878	0.843409	0.398999	NA	PTMAP3
ENSG00000053328	0.608496	2.06441	1.89149	1.09142	0.275086	NA	METTL24
ENSG00000064692	55.0762	2.06027	0.220892	9.32704	1.08866e-20	1.04452e-19	SNCAIP
ENSG00000182574	0.585089	2.05801	3.90623	0.526853	0.598296	NA	ENSG00000182574
ENSG00000261036	0.24313	2.05492	2.79752	0.734552	0.462613	NA	ENSG00000261036
ENSG00000223839	0.24313	2.05492	2.79752	0.734552	0.462613	NA	FAM95B1
ENSG00000204613	0.241645	2.05478	2.80333	0.732977	0.463572	NA	TRIM10
ENSG00000226389	0.241645	2.05478	2.80333	0.732977	0.463572	NA	MAPK6P6
ENSG00000198838	0.241645	2.05478	2.80333	0.732977	0.463572	NA	RYR3
ENSG00000188582	0.238719	2.0545	2.81494	0.729855	0.465479	NA	PAQR9
ENSG00000206763	0.235748	2.05422	2.82694	0.726658	0.467435	NA	RNU6-10P
ENSG00000125810	321.984	2.05092	0.0882323	23.2445	1.61651e-119	1.14309e-117	CD93
ENSG00000227619	18.9448	2.04488	0.316013	6.47086	9.74468e-11	5.54309e-10	ENSG00000227619
ENSG00000260922	0.179433	2.04364	3.42595	0.596519	0.550828	NA	ENSG00000260922
ENSG00000138623	2578.8	2.04102	0.0444409	45.9266	0	0	SEMA7A
ENSG00000134668	1893.7	2.03967	0.0554918	36.7562	9.24348e-296	3.36875e-293	SPOCD1
ENSG00000164619	96.3299	2.03692	0.151911	13.4086	5.38281e-41	1.01929e-39	BMPER
ENSG00000249357	1.80026	2.03287	1.14273	1.77897	0.0752451	0.147495	ENSG00000249357
ENSG00000198768	504.551	2.03222	0.0706906	28.7481	9.55947e-182	1.37245e-179	APCDD1L
ENSG00000166148	0.626358	2.02763	1.96883	1.02986	0.303074	NA	AVPR1A
ENSG00000104998	112.816	2.02546	0.140309	14.4357	3.08474e-47	6.81664e-46	IL27RA
ENSG00000169252	84.4356	2.02332	0.158904	12.733	3.87744e-37	6.5656e-36	ADRB2
ENSG00000163092	2.63437	2.02323	0.914171	2.21319	0.0268846	0.0600424	XIRP2
ENSG00000276597	1.5777	2.02182	1.32459	1.52637	0.126917	0.228393	TRBV11-3
ENSG00000125538	4.99186	2.0201	0.682374	2.9604	0.00307244	0.00835951	IL1B
ENSG00000259137	2.07256	2.01849	1.00942	1.99965	0.0455378	0.0953713	ENSG00000259137
ENSG00000215284	1.5434	2.01363	1.37264	1.46698	0.142382	0.250552	ENSG00000215284
ENSG00000213694	2488.26	2.01355	0.0336204	59.8908	0	0	S1PR3
ENSG00000260727	3.34468	2.01308	0.774065	2.60066	0.00930455	0.0231239	SLC7A5P1
ENSG00000132185	1.95235	2.01002	0.933803	2.15251	0.0313575	0.0687484	FCRLA
ENSG00000167034	57.9926	2.00671	0.205015	9.78814	1.26605e-22	1.31196e-21	NKX3-1
ENSG00000039987	1.5782	2.00406	1.17987	1.69854	0.0894057	0.170773	BEST2
ENSG00000164484	812.66	2.00355	0.0617568	32.4426	6.87959e-231	1.49514e-228	TMEM200A
ENSG00000175832	345.215	2.0033	0.0920916	21.7534	6.42055e-105	3.80241e-103	ETV4
ENSG00000232774	63.1177	2.0027	0.181573	11.0297	2.74646e-28	3.53208e-27	ENSG00000232774
ENSG00000178343	20.5857	1.99972	0.300568	6.65314	2.86912e-11	1.6861e-10	SHISA3
ENSG00000272183	0.242199	1.99935	3.1221	0.640386	0.521922	NA	ENSG00000272183
ENSG00000251284	0.23444	1.9985	3.15832	0.632772	0.526883	NA	ENSG00000251284
ENSG00000275393	2.02737	1.99646	0.957206	2.08571	0.0370047	0.0796117	ENSG00000275393
ENSG00000205358	1.45995	1.99577	1.1896	1.67769	0.0934079	0.177118	MT1H
ENSG00000274578	0.710856	1.99555	1.58946	1.25549	0.209301	0.341374	ENSG00000274578
ENSG00000224839	1.32046	1.99542	1.34792	1.48037	0.138774	0.245549	RPL12P17
ENSG00000246334	4.65437	1.99355	0.637798	3.12568	0.00177395	0.00500753	PRR7-AS1
ENSG00000249588	1.92727	1.99138	1.17644	1.69272	0.0905086	0.172435	ENSG00000249588
ENSG00000186603	12.815	1.98653	0.384129	5.17153	2.32183e-07	1.01855e-06	HPDL
ENSG00000238160	3.32905	1.9858	0.921734	2.15442	0.0312076	0.0684516	LINC02863
ENSG00000102891	0.172229	1.98567	3.92543	0.505848	0.612963	NA	MT4
ENSG00000276124	0.781355	1.98136	1.66151	1.19251	0.233063	0.371561	MIR6855
ENSG00000256001	1.11399	1.97953	1.38218	1.43218	0.152091	0.263986	ENSG00000256001
ENSG00000144354	136.773	1.97902	0.121246	16.3223	6.85213e-60	1.96039e-58	CDCA7
ENSG00000278673	0.617721	1.97416	4.00216	0.493274	0.621819	NA	ENSG00000278673
ENSG00000275630	0.345553	1.97393	2.27315	0.868366	0.385194	NA	ENSG00000275630
ENSG00000145147	732.951	1.9723	0.0731913	26.9473	6.14269e-160	7.13305e-158	SLIT2
ENSG00000223935	0.680208	1.97221	1.71655	1.14894	0.250581	NA	LGALSL-DT
ENSG00000251893	0.896825	1.97123	1.44051	1.36842	0.171181	0.290418	ENSG00000251893
ENSG00000175305	39.9508	1.96985	0.224701	8.76655	1.84232e-18	1.59863e-17	CCNE2
ENSG00000213304	0.618	1.96944	1.76126	1.1182	0.263483	NA	ENSG00000213304
ENSG00000261691	0.852043	1.96856	1.51099	1.30282	0.192635	0.319702	ENSG00000261691
ENSG00000104848	0.958421	1.96782	1.44541	1.36143	0.173379	0.293517	KCNA7
ENSG00000262358	0.395225	1.96391	2.23635	0.878176	0.379848	NA	ENSG00000262358
ENSG00000278328	0.892779	1.96285	1.48851	1.31867	0.18728	0.312693	MIR6802
ENSG00000224163	11.3465	1.9621	0.432143	4.5404	5.61487e-06	2.15576e-05	ENSG00000224163
ENSG00000266877	2.27768	1.96067	1.0051	1.95071	0.0510916	0.105529	ENSG00000266877
ENSG00000207954	8.31909	1.96034	0.492568	3.97984	6.89627e-05	0.000235194	MIR138-1
ENSG00000276823	0.929271	1.95549	1.56936	1.24604	0.212748	0.345713	ENSG00000276823
ENSG00000221241	1.23411	1.9529	1.21542	1.60678	0.108103	0.200145	SNORD88A
ENSG00000254739	2.2559	1.95198	1.26588	1.54199	0.123075	0.222504	ENSG00000254739
ENSG00000240392	1.08317	1.95171	1.45153	1.34459	0.178758	0.300923	RPL9P3
ENSG00000261447	1.17937	1.94896	1.39061	1.40151	0.161061	0.276539	ENSG00000261447
ENSG00000125430	211.748	1.94774	0.100864	19.3106	4.375e-83	1.92638e-81	HS3ST3B1
ENSG00000274752	1.17269	1.94533	1.34789	1.44324	0.148952	0.259527	TRBV12-3
ENSG00000230400	0.465279	1.94228	1.88586	1.02992	0.303049	NA	LINC01747
ENSG00000121895	451.858	1.94163	0.0695268	27.9264	1.2763e-171	1.67041e-169	TMEM156
ENSG00000255518	11.2257	1.94086	0.412978	4.69967	2.60576e-06	1.03553e-05	ENSG00000255518
ENSG00000117877	397.713	1.94047	0.0822923	23.5802	6.1591e-123	4.58814e-121	CD3EAP
ENSG00000269608	1.05559	1.94035	1.39558	1.39035	0.164422	0.281348	ENSG00000269608
ENSG00000258501	1.04848	1.93961	1.53805	1.26109	0.207278	0.338775	EIF3LP1
ENSG00000124479	50.0251	1.93958	0.209496	9.25831	2.07689e-20	1.97035e-19	NDP
ENSG00000201388	0.762675	1.93935	1.59062	1.21924	0.222753	0.358894	SNORA68B
ENSG00000108839	0.967848	1.93854	1.53357	1.26407	0.206206	0.337489	ALOX12
ENSG00000169876	1.88411	1.93789	1.07945	1.79526	0.0726124	0.14316	MUC17
ENSG00000242208	1.08538	1.93614	1.41427	1.36901	0.170997	0.290206	RPL5P29
ENSG00000113302	0.959553	1.93377	1.53867	1.25678	0.208832	0.340822	IL12B
ENSG00000011590	0.929216	1.93256	1.45815	1.32535	0.185054	0.309747	ZBTB32
ENSG00000253420	0.733443	1.93105	1.65834	1.16444	0.244244	0.384803	ENSG00000253420
ENSG00000186354	37.207	1.92954	0.244212	7.90108	2.765e-15	2.06494e-14	ENSG00000186354
ENSG00000267159	1.17006	1.92825	1.40917	1.36836	0.171199	0.290429	ENSG00000267159
ENSG00000189409	0.691581	1.92624	1.72172	1.11879	0.263232	NA	MMP23B
ENSG00000135625	0.862434	1.9254	1.5793	1.21915	0.222787	0.358899	EGR4
ENSG00000207174	0.520655	1.92414	1.88013	1.02341	0.306114	NA	SNORD116-15
ENSG00000257954	0.592151	1.92093	1.77062	1.08489	0.27797	NA	ENSG00000257954
ENSG00000223787	0.64875	1.92067	1.76279	1.08956	0.275906	NA	ENSG00000223787
ENSG00000187775	1.49805	1.92027	1.19805	1.60284	0.108971	0.201437	DNAH17
ENSG00000226756	1.17187	1.92014	1.36996	1.4016	0.161035	0.276532	ENSG00000226756
ENSG00000230914	0.406798	1.92002	2.03938	0.941475	0.346461	NA	ENSG00000230914
ENSG00000215515	0.406798	1.92002	2.03938	0.941475	0.346461	NA	IFIT1P1
ENSG00000157766	1.62398	1.91917	1.11877	1.71543	0.0862668	0.165643	ACAN
ENSG00000236686	0.854379	1.91913	1.52003	1.26256	0.206748	0.33812	BZW1P1
ENSG00000080644	0.451331	1.91733	1.89774	1.01032	0.31234	NA	CHRNA3
ENSG00000232951	1.25587	1.9164	1.38353	1.38515	0.166006	0.283539	IPO7P1
ENSG00000171310	693.533	1.91551	0.0559942	34.2091	1.77109e-256	4.87852e-254	CHST11
ENSG00000276376	0.904227	1.91536	1.54947	1.23614	0.216407	0.350576	ENSG00000276376
ENSG00000279347	2.02183	1.91526	1.01914	1.87929	0.0602051	0.122002	ENSG00000279347
ENSG00000253973	0.492063	1.91526	1.88433	1.01641	0.309432	NA	ENSG00000253973
ENSG00000248458	1.50166	1.91514	1.15869	1.65285	0.0983614	0.185015	ENSG00000248458
ENSG00000249867	2.62305	1.9147	0.881863	2.1712	0.0299158	0.0660277	LINC02742
ENSG00000134531	4464.84	1.91384	0.0302358	63.2972	0	0	EMP1
ENSG00000226609	0.677099	1.91329	1.74271	1.09788	0.272257	NA	ENSG00000226609
ENSG00000256737	0.585805	1.91176	1.69594	1.12725	0.259635	NA	RBBP4P5
ENSG00000214807	0.578651	1.91163	1.75229	1.09093	0.275303	NA	NPM1P31
ENSG00000250770	8.14132	1.9105	0.485971	3.93131	8.44832e-05	0.000285333	ENSG00000250770
ENSG00000049192	515.861	1.9094	0.0692766	27.5619	3.18508e-167	3.95033e-165	ADAMTS6
ENSG00000253256	0.824296	1.90866	1.62445	1.17496	0.240011	0.379888	ENSG00000253256
ENSG00000227040	0.749989	1.90845	1.61115	1.18453	0.236204	0.375307	ENSG00000227040
ENSG00000174136	2759.29	1.90833	0.0424538	44.9507	0	0	RGMB
ENSG00000254449	1.17317	1.90693	1.39232	1.36961	0.17081	0.290025	SF3A3P2
ENSG00000265100	0.797402	1.90651	1.56919	1.21496	0.22438	0.360851	ENSG00000265100
ENSG00000229647	42.5925	1.90624	0.209151	9.11417	7.92724e-20	7.29842e-19	MYOSLID
ENSG00000215333	0.742584	1.90623	1.60844	1.18514	0.235961	0.375071	KRT18P23
ENSG00000214629	0.760635	1.90609	1.56081	1.22122	0.222001	0.357974	RPSAP6
ENSG00000275449	0.955758	1.90561	1.5514	1.22832	0.219329	0.354508	MIR6859-3
ENSG00000226544	0.604387	1.90474	1.74696	1.09032	0.275573	NA	RPL7P22
ENSG00000164483	8.52702	1.90421	0.480475	3.96318	7.39578e-05	0.000251541	SAMD3
ENSG00000023445	40.8564	1.90406	0.228247	8.34209	7.2986e-17	5.86487e-16	BIRC3
ENSG00000174004	56.2371	1.90389	0.185404	10.2688	9.73755e-25	1.09375e-23	NRROS
ENSG00000240476	106.866	1.90209	0.134557	14.1359	2.2807e-45	4.77696e-44	LINC00973
ENSG00000171056	3.82381	1.9018	0.741839	2.56363	0.0103584	0.0255205	SOX7
ENSG00000229704	0.44237	1.90016	2.02142	0.940011	0.347212	NA	EIF2S2P2
ENSG00000252947	0.691484	1.89846	1.82951	1.03769	0.299415	NA	SCARNA1
ENSG00000178636	0.667882	1.89815	1.8026	1.053	0.29234	NA	ENSG00000178636
ENSG00000204361	0.564715	1.89785	1.9448	0.975862	0.329133	NA	NXPE2
ENSG00000239831	0.496868	1.89738	1.89823	0.999554	0.317526	NA	RNF7P1
ENSG00000233203	6.0987	1.89625	0.583559	3.24945	0.00115627	0.00335426	DHCR24-DT
ENSG00000231799	1.09327	1.89251	1.29531	1.46104	0.144003	0.252801	PA2G4P6
ENSG00000255993	0.800179	1.89194	1.5073	1.25519	0.209411	0.341484	PSMC1P9
ENSG00000260186	0.344926	1.89135	2.10136	0.900059	0.368089	NA	LINC02137
ENSG00000235411	1.14194	1.89132	1.21075	1.5621	0.118264	0.215289	ENSG00000235411
ENSG00000256374	0.752402	1.89067	1.74096	1.08599	0.277483	0.424632	PPIAL4D
ENSG00000239198	0.663354	1.89053	1.72581	1.09544	0.273323	NA	RPL5P22
ENSG00000274367	0.495544	1.88919	1.79258	1.05389	0.291932	NA	ENSG00000274367
ENSG00000269526	0.671048	1.88804	1.68382	1.12128	0.262168	NA	ERVV-1
ENSG00000263958	0.647206	1.88779	1.66375	1.13466	0.256517	NA	ENSG00000263958
ENSG00000172543	4.08627	1.88713	0.744824	2.53365	0.011288	0.0275815	CTSW
ENSG00000257675	0.893231	1.88643	1.56726	1.20365	0.228726	0.365904	BTBD10P1
ENSG00000265201	0.7649	1.88601	1.54182	1.22324	0.221239	0.35692	MIR4677
ENSG00000141052	309.92	1.88601	0.0834766	22.5932	5.05067e-113	3.33274e-111	MYOCD
ENSG00000256325	1.01801	1.88491	1.48207	1.2718	0.203443	0.333935	ENSG00000256325
ENSG00000176920	1.07459	1.8848	1.47704	1.27606	0.201933	0.332033	FUT2
ENSG00000126562	144.558	1.88447	0.112621	16.7329	7.54935e-63	2.30163e-61	WNK4
ENSG00000229917	0.402511	1.88236	2.19431	0.857836	0.390983	NA	RPL7P46
ENSG00000239948	4.72888	1.87516	0.731237	2.56437	0.0103365	0.0254692	RN7SL368P
ENSG00000134121	0.946014	1.8746	1.52932	1.22577	0.220286	0.355765	CHL1
ENSG00000176165	0.79038	1.87428	1.56189	1.20001	0.230136	0.367661	FOXG1
ENSG00000154608	34.472	1.87423	0.246271	7.61041	2.73219e-14	1.93145e-13	CEP170P1
ENSG00000186234	0.803326	1.87416	1.57525	1.18975	0.234145	0.372863	FAM86MP
ENSG00000221464	0.873254	1.87404	1.58789	1.18021	0.237916	0.377293	MIR1271
ENSG00000258284	0.756031	1.87398	1.59479	1.17506	0.239969	0.379887	POLR2KP1
ENSG00000163347	1091.52	1.87348	0.0511776	36.6075	2.17588e-293	7.58007e-291	CLDN1
ENSG00000224790	3.46454	1.87309	0.774257	2.41922	0.015554	0.0368423	ENSG00000224790
ENSG00000259370	0.671395	1.87274	1.75188	1.06899	0.285075	NA	ENSG00000259370
ENSG00000125398	212.606	1.87217	0.0971047	19.2799	7.92384e-83	3.45687e-81	SOX9
ENSG00000169715	1961.37	1.87201	0.0357395	52.3791	0	0	MT1E
ENSG00000129654	1.69434	1.87067	1.03516	1.80712	0.0707431	0.139979	FOXJ1
ENSG00000207980	5.16805	1.86941	0.707735	2.6414	0.00825634	0.0207385	MIR23A
ENSG00000114315	44.9433	1.86864	0.204465	9.13916	6.29403e-20	5.81964e-19	HES1
ENSG00000196376	0.321462	1.86783	4.26857	0.437577	0.661693	NA	SLC35F1
ENSG00000199150	0.688922	1.8672	1.6611	1.12407	0.260981	NA	MIRLET7G
ENSG00000239917	0.68102	1.8663	1.58413	1.17812	0.238748	NA	RPS10P16
ENSG00000125084	0.683207	1.86568	1.62135	1.1507	0.249856	NA	WNT1
ENSG00000141434	0.666542	1.86561	1.62609	1.1473	0.251259	NA	MEP1B
ENSG00000203581	0.68407	1.86558	1.62803	1.14591	0.251831	NA	OR1F2P
ENSG00000144063	6.89088	1.86495	0.535688	3.48141	0.000498778	0.00152306	MALL
ENSG00000254294	0.478565	1.86466	1.87937	0.992173	0.321113	NA	IMPDH1P6
ENSG00000207370	0.46359	1.86463	1.88356	0.989949	0.322199	NA	ENSG00000207370
ENSG00000241717	0.428786	1.86433	1.91643	0.972816	0.330645	NA	VWFP1
ENSG00000162692	504.419	1.86394	0.0745705	24.9957	6.81208e-138	6.32829e-136	VCAM1
ENSG00000008513	1157.63	1.86315	0.0632668	29.4491	1.29331e-190	2.01561e-188	ST3GAL1
ENSG00000234491	0.447195	1.86188	2.01545	0.923803	0.355589	NA	HNRNPA1P51
ENSG00000229326	0.322356	1.86054	2.31298	0.804387	0.421173	NA	ENSG00000229326
ENSG00000278571	4.80094	1.85872	0.676314	2.7483	0.00599045	0.0154668	MIR7161
ENSG00000234017	1.27983	1.85849	1.48625	1.25046	0.211133	0.343794	ENSG00000234017
ENSG00000214578	0.925349	1.85768	1.54392	1.20322	0.228889	0.36609	HMGN2P15
ENSG00000202358	0.751486	1.85622	1.57711	1.17697	0.239207	0.378908	RNU6-652P
ENSG00000204624	2.23457	1.85588	1.00423	1.84807	0.064592	0.129507	DISP3
ENSG00000109511	19.9594	1.85375	0.298335	6.21366	5.17636e-10	2.78879e-09	ANXA10
ENSG00000187537	0.757317	1.8536	1.64305	1.12815	0.259258	0.40307	POTEG
ENSG00000249987	0.727333	1.85133	1.64742	1.12378	0.261108	0.405254	RPS4XP20
ENSG00000156687	2.44622	1.8511	0.91482	2.02346	0.0430253	0.0907835	UNC5D
ENSG00000235670	0.513319	1.84906	1.78498	1.0359	0.30025	NA	RPL21P40
ENSG00000132334	61.6449	1.84896	0.186733	9.90165	4.09462e-23	4.34577e-22	PTPRE
ENSG00000261118	4.6017	1.84822	0.660648	2.79759	0.00514854	0.0134577	ENSG00000261118
ENSG00000224172	0.567527	1.84801	1.75073	1.05557	0.291167	NA	ENSG00000224172
ENSG00000122188	0.54117	1.84701	1.8646	0.990568	0.321897	NA	LAX1
ENSG00000274214	1.86634	1.84646	1.07722	1.7141	0.0865108	0.16602	ENSG00000274214
ENSG00000050730	1.47749	1.84596	1.19797	1.5409	0.12334	0.222902	TNIP3
ENSG00000244381	0.432863	1.84593	1.91207	0.965407	0.334341	NA	ENSG00000244381
ENSG00000037965	0.578182	1.84407	1.91293	0.964006	0.335043	NA	ENSG00000037965
ENSG00000231948	4.24114	1.84324	0.694215	2.65515	0.00792729	0.019986	HS1BP3-IT1
ENSG00000153234	43.6309	1.84282	0.216191	8.52404	1.54089e-17	1.28303e-16	NR4A2
ENSG00000223806	0.37191	1.84265	2.08417	0.884118	0.376633	NA	LINC00114
ENSG00000219863	0.434309	1.84195	2.02694	0.908735	0.36349	NA	RPL31P28
ENSG00000225369	1.05842	1.84184	1.51121	1.21878	0.222926	0.359047	ENSG00000225369
ENSG00000067798	989.144	1.84173	0.061438	29.9771	1.95087e-197	3.23176e-195	NAV3
ENSG00000117152	18020.6	1.83973	0.0335114	54.8986	0	0	RGS4
ENSG00000200608	0.433456	1.83669	1.91092	0.961154	0.336475	NA	SNORD114-11
ENSG00000207331	0.316852	1.83605	2.54078	0.722633	0.469906	NA	RNU6-1263P
ENSG00000251356	0.386792	1.83352	2.06099	0.889631	0.373664	NA	RAB5CP2
ENSG00000211772	35.9152	1.83248	0.224686	8.15576	3.4699e-16	2.69946e-15	TRBC2
ENSG00000207197	0.330477	1.83	2.29234	0.798312	0.42469	NA	SNORD116-12
ENSG00000110328	20.5024	1.82996	0.305161	5.99671	2.01361e-09	1.03809e-08	GALNT18
ENSG00000175040	3116.83	1.82957	0.0383423	47.7166	0	0	CHST2
ENSG00000160282	0.730826	1.82856	1.69257	1.08034	0.27999	0.427638	FTCD
ENSG00000237232	0.617517	1.82717	1.75488	1.0412	0.297784	NA	ZNF295-AS1
ENSG00000209645	0.826362	1.82699	1.74226	1.04863	0.294348	0.443959	SNORD105
ENSG00000148841	3375.36	1.82679	0.0323809	56.4157	0	0	ITPRIP
ENSG00000224945	26.9767	1.8264	0.264722	6.89932	5.22525e-12	3.22766e-11	ENSG00000224945
ENSG00000232019	0.546973	1.82439	1.76941	1.03107	0.302507	NA	ENSG00000232019
ENSG00000215005	0.53149	1.82399	1.77743	1.02619	0.304801	NA	HSPD1P7
ENSG00000235081	2.73123	1.82383	0.898004	2.03098	0.0422568	0.0893371	ENSG00000235081
ENSG00000273998	0.934402	1.82354	1.53596	1.18723	0.235135	0.374085	ENSG00000273998
ENSG00000226835	14.343	1.82226	0.368169	4.94952	7.43962e-07	3.12311e-06	ARHGAP29-AS1
ENSG00000232429	0.917247	1.82126	1.4964	1.21709	0.223568	0.3598	RPL21P131
ENSG00000116690	24.1398	1.82016	0.279765	6.50602	7.71683e-11	4.41876e-10	PRG4
ENSG00000243403	1.82887	1.8149	1.2041	1.50727	0.13174	0.23523	ENSG00000243403
ENSG00000125148	16135.7	1.81391	0.0692828	26.1812	4.34991e-151	4.51952e-149	MT2A
ENSG00000254774	11.1043	1.81386	0.409484	4.42962	9.44007e-06	3.5395e-05	ENSG00000254774
ENSG00000123700	63.2909	1.81374	0.187081	9.69493	3.16852e-22	3.22419e-21	KCNJ2
ENSG00000270168	1.09523	1.81297	1.37253	1.3209	0.186536	0.311736	ENSG00000270168
ENSG00000121797	21.7414	1.81142	0.306351	5.9129	3.36129e-09	1.70359e-08	CCRL2
ENSG00000279232	2.52371	1.81128	0.844025	2.146	0.0318727	0.0697682	ENSG00000279232
ENSG00000267742	0.673266	1.80969	1.66699	1.0856	0.277655	NA	SINHCAFP2
ENSG00000270761	1.16585	1.80289	1.55262	1.1612	0.245562	0.386414	ENSG00000270761
ENSG00000255394	0.937738	1.80195	1.55877	1.15601	0.247678	0.388843	C8orf49
ENSG00000226040	0.65056	1.80113	1.70194	1.05828	0.289927	NA	ENSG00000226040
ENSG00000236711	1.14336	1.80051	1.43388	1.25569	0.20923	0.341329	SMAD9-IT1
ENSG00000115194	0.940482	1.80002	1.49372	1.20506	0.22818	0.36534	SLC30A3
ENSG00000011422	2318.06	1.79912	0.0475521	37.8347	0	0	PLAUR
ENSG00000232679	6.54451	1.79636	0.559686	3.20958	0.0013293	0.00382287	LINC01705
ENSG00000260518	2.03977	1.79506	1.03161	1.74006	0.0818491	0.15846	BMS1P8
ENSG00000227039	1.36042	1.79292	1.44469	1.24104	0.214591	0.348181	ITGB2-AS1
ENSG00000187589	0.309568	1.79208	4.27192	0.419502	0.674849	NA	TERF1P2
ENSG00000087250	3.77506	1.7919	0.69799	2.56722	0.0102516	0.0252917	MT3
ENSG00000238363	4.49456	1.7919	0.636337	2.81595	0.00486326	0.0127677	SNORA13
ENSG00000183423	2.59514	1.78922	0.900314	1.98733	0.0468857	0.0978396	LRIT3
ENSG00000264301	101.608	1.7876	0.140716	12.7036	5.64681e-37	9.52081e-36	LINC01444
ENSG00000171889	73.7807	1.78748	0.165561	10.7965	3.57631e-27	4.39415e-26	MIR31HG
ENSG00000206712	24.6072	1.78665	0.28212	6.33292	2.40558e-10	1.32958e-09	RNU6-26P
ENSG00000171873	2.66735	1.78578	0.918654	1.94391	0.051906	0.10708	ADRA1D
ENSG00000274093	0.479914	1.7849	2.0208	0.883263	0.377094	NA	ENSG00000274093
ENSG00000234263	0.42894	1.78353	2.05199	0.869171	0.384753	NA	MAP3K5-AS1
ENSG00000200742	0.421197	1.78311	2.06199	0.864751	0.387176	NA	ENSG00000200742
ENSG00000114529	237.653	1.78299	0.0948683	18.7944	8.39247e-79	3.41597e-77	C3orf52
ENSG00000230162	1.58546	1.7826	1.11773	1.59485	0.110746	0.204145	CT45A11P
ENSG00000145220	317.348	1.78193	0.0813224	21.9119	2.00133e-106	1.20635e-104	LYAR
ENSG00000204086	2.69154	1.78065	0.857563	2.0764	0.0378566	0.0811937	RPA4
ENSG00000205177	37.3456	1.78015	0.235789	7.54976	4.36066e-14	3.05079e-13	C11orf91
ENSG00000174600	1842.54	1.77754	0.0561698	31.6459	8.64142e-220	1.66428e-217	CMKLR1
ENSG00000177752	1.22709	1.77575	1.37753	1.28908	0.197371	0.326162	YIPF7
ENSG00000236976	1.5588	1.77445	1.1752	1.5099	0.131068	0.234259	ENSG00000236976
ENSG00000116741	108.493	1.77412	0.13389	13.2506	4.47636e-40	8.29738e-39	RGS2
ENSG00000266501	2.4157	1.77381	1.0239	1.73241	0.0832015	0.160568	ENSG00000266501
ENSG00000230650	1.33096	1.77284	1.35049	1.31274	0.189271	0.315194	ENSG00000230650
ENSG00000148677	4688.91	1.77189	0.054261	32.655	6.80835e-234	1.50732e-231	ANKRD1
ENSG00000132359	249.653	1.76769	0.0858232	20.5969	2.92772e-94	1.51761e-92	ENSG00000132359
ENSG00000277342	1.28225	1.76723	1.36777	1.29205	0.196339	0.324863	ENSG00000277342
ENSG00000158516	1.97305	1.76709	1.30656	1.35248	0.176222	0.297479	CPA2
ENSG00000128342	2243.68	1.76463	0.0502886	35.09	9.57627e-270	2.87155e-267	LIF
ENSG00000204385	1.23068	1.76432	1.39901	1.26112	0.207265	0.338775	SLC44A4
ENSG00000047617	1.71054	1.76409	1.0518	1.6772	0.0935033	0.177257	ANO2
ENSG00000235275	0.842043	1.76332	1.46679	1.20217	0.2293	0.366647	KRT18P16
ENSG00000273204	2.70515	1.75888	0.944595	1.86205	0.0625963	0.126124	ENSG00000273204
ENSG00000108846	274.702	1.75813	0.0892642	19.6958	2.34372e-86	1.07389e-84	ABCC3
ENSG00000261375	0.705368	1.75695	1.55999	1.12626	0.260057	NA	ENSG00000261375
ENSG00000241280	3.21882	1.75653	0.925779	1.89735	0.057782	0.117736	ENSG00000241280
ENSG00000110660	178.078	1.75566	0.107379	16.3501	4.34492e-60	1.24911e-58	SLC35F2
ENSG00000230918	2.05643	1.75469	1.17611	1.49195	0.135713	0.241196	DPP4-DT
ENSG00000281311	2.72732	1.75425	0.943414	1.85947	0.0629609	0.126687	ENSG00000281311
ENSG00000277887	2.72732	1.75425	0.943414	1.85947	0.0629609	0.126687	SNORA50C
ENSG00000279471	0.94995	1.75346	1.4393	1.21827	0.22312	0.359288	ENSG00000279471
ENSG00000171345	87.7277	1.75279	0.15282	11.4696	1.87497e-30	2.59896e-29	KRT19
ENSG00000105889	164.242	1.75267	0.119964	14.61	2.4263e-48	5.47397e-47	STEAP1B
ENSG00000207752	2.55991	1.74949	0.928857	1.88349	0.0596341	0.120989	MIR199A1
ENSG00000182585	17.8728	1.74846	0.345657	5.05838	4.22843e-07	1.81265e-06	EPGN
ENSG00000257281	0.636127	1.74722	1.5899	1.09895	0.27179	NA	ENSG00000257281
ENSG00000222012	1.06168	1.7466	1.38537	1.26075	0.207399	0.338926	ENSG00000222012
ENSG00000235617	2.81328	1.74639	0.939925	1.85801	0.0631672	0.127001	ENSG00000235617
ENSG00000135604	32.0541	1.74538	0.249144	7.00552	2.46078e-12	1.55077e-11	STX11
ENSG00000105088	275.857	1.7449	0.0842578	20.7091	2.86922e-95	1.51042e-93	OLFM2
ENSG00000174990	0.279148	1.7449	4.31632	0.404255	0.686025	NA	CA5A
ENSG00000171617	1907.31	1.74354	0.0442208	39.4279	0	0	ENC1
ENSG00000048162	614.353	1.74289	0.059023	29.529	1.2237e-191	1.94552e-189	NOP16
ENSG00000160791	0.154724	1.73982	4.10304	0.424032	0.671543	NA	CCR5
ENSG00000183128	0.154724	1.73982	4.10304	0.424032	0.671543	NA	CALHM3
ENSG00000161649	0.154724	1.73982	4.10304	0.424032	0.671543	NA	CD300LG
ENSG00000263167	0.154724	1.73982	4.10304	0.424032	0.671543	NA	ENSG00000263167
ENSG00000267723	0.154724	1.73982	4.10304	0.424032	0.671543	NA	ENSG00000267723
ENSG00000232829	0.564557	1.73946	1.65195	1.05297	0.292353	NA	GSTO3P
ENSG00000258861	0.81319	1.73894	1.63263	1.06512	0.286822	0.435682	MIR381HG
ENSG00000175445	78.4976	1.73872	0.172051	10.1058	5.20429e-24	5.71555e-23	LPL
ENSG00000164082	1.02856	1.73858	1.43462	1.21188	0.22556	0.362207	GRM2
ENSG00000175505	319.517	1.73805	0.0872543	19.9193	2.76745e-88	1.31379e-86	CLCF1
ENSG00000151136	40.8706	1.7372	0.212081	8.19122	2.58589e-16	2.0257e-15	BTBD11
ENSG00000155897	80.3946	1.73672	0.168557	10.3034	6.79979e-25	7.70718e-24	ADCY8
ENSG00000275101	1.19474	1.73394	1.44955	1.19619	0.231622	0.369637	MIR6766
ENSG00000164647	54.5821	1.73388	0.188543	9.19621	3.70812e-20	3.47064e-19	STEAP1
ENSG00000242599	0.976928	1.73371	1.52529	1.13664	0.255689	0.398777	CSAG4
ENSG00000255893	2.73722	1.73182	0.869192	1.99245	0.0463214	0.0968159	ENSG00000255893
ENSG00000206897	2.47566	1.73136	0.998924	1.73323	0.0830554	0.160376	SNORA9B
ENSG00000278281	0.63172	1.73036	1.98043	0.873729	0.382266	NA	MIR7856
ENSG00000177776	1.22228	1.72808	1.38674	1.24615	0.212711	0.345699	RPS2P2
ENSG00000162840	19.2327	1.72657	0.323679	5.33421	9.59636e-08	4.33749e-07	MT2P1
ENSG00000265539	1.1933	1.72572	1.4417	1.197	0.231307	0.369283	MIR3164
ENSG00000274258	0.964059	1.72548	1.4905	1.15765	0.247006	0.388074	MIR6728
ENSG00000116852	104.265	1.72542	0.143283	12.042	2.13602e-33	3.24153e-32	KIF21B
ENSG00000268333	1.77519	1.72505	1.13884	1.51475	0.129835	0.232556	ENSG00000268333
ENSG00000100314	1.31754	1.72501	1.22745	1.40537	0.159912	0.275023	CABP7
ENSG00000197471	0.777099	1.7247	1.48801	1.15906	0.246432	0.387477	SPN
ENSG00000166401	568.329	1.72423	0.0685385	25.1571	1.1814e-139	1.12394e-137	SERPINB8
ENSG00000272711	69.0543	1.72406	0.172557	9.99127	1.66438e-23	1.78891e-22	ENSG00000272711
ENSG00000202515	1.02564	1.72082	1.43303	1.20083	0.229819	0.367329	VTRNA1-3
ENSG00000115221	12.6958	1.71915	0.414409	4.14844	3.34744e-05	0.000118727	ITGB6
ENSG00000234964	4.0837	1.71797	0.674011	2.54887	0.0108073	0.0265492	FABP5P7
ENSG00000267610	0.204691	1.71615	3.33298	0.514899	0.606624	NA	ENSG00000267610
ENSG00000200063	0.211039	1.71481	3.29729	0.520066	0.603018	NA	ENSG00000200063
ENSG00000260413	0.923263	1.71472	1.46043	1.17411	0.240349	0.380311	ENSG00000260413
ENSG00000228430	0.213782	1.71424	3.28234	0.522262	0.601488	NA	ENSG00000228430
ENSG00000137745	0.21401	1.7142	3.28111	0.522443	0.601362	NA	MMP13
ENSG00000215223	0.216936	1.7136	3.26549	0.52476	0.59975	NA	CYP51A1P3
ENSG00000188822	0.14922	1.71353	3.69475	0.463773	0.64281	NA	CNR2
ENSG00000164626	0.14922	1.71353	3.69475	0.463773	0.64281	NA	KCNK5
ENSG00000224893	0.14922	1.71353	3.69475	0.463773	0.64281	NA	LINC02840
ENSG00000227968	0.14922	1.71353	3.69475	0.463773	0.64281	NA	BUB3P1
ENSG00000171659	0.14922	1.71353	3.69475	0.463773	0.64281	NA	GPR34
ENSG00000253488	0.14922	1.71353	3.69475	0.463773	0.64281	NA	SINHCAFP3
ENSG00000253232	0.14922	1.71353	3.69475	0.463773	0.64281	NA	ENSG00000253232
ENSG00000132744	0.14922	1.71353	3.69475	0.463773	0.64281	NA	ACY3
ENSG00000272937	0.14922	1.71353	3.69475	0.463773	0.64281	NA	OR6U2P
ENSG00000249048	0.14922	1.71353	3.69475	0.463773	0.64281	NA	TRAV31
ENSG00000230647	0.14922	1.71353	3.69475	0.463773	0.64281	NA	ENSG00000230647
ENSG00000228705	0.14922	1.71353	3.69475	0.463773	0.64281	NA	LINC00659
ENSG00000230866	0.14922	1.71353	3.69475	0.463773	0.64281	NA	LINC02558
ENSG00000229245	0.283782	1.71283	4.3181	0.396663	0.691616	NA	ENSG00000229245
ENSG00000267209	0.353628	1.71283	4.3181	0.396662	0.691617	NA	LINC01897
ENSG00000169442	0.408081	1.71282	4.3181	0.39666	0.691618	NA	CD52
ENSG00000272510	0.143717	1.71235	4.21392	0.406355	0.684482	NA	ENSG00000272510
ENSG00000228541	0.143717	1.71235	4.21392	0.406355	0.684482	NA	ENSG00000228541
ENSG00000236922	0.143717	1.71235	4.21392	0.406355	0.684482	NA	LINC01378
ENSG00000223786	0.143717	1.71235	4.21392	0.406355	0.684482	NA	ENSG00000223786
ENSG00000229331	0.143717	1.71235	4.21392	0.406355	0.684482	NA	GK-IT1
ENSG00000184905	0.143717	1.71235	4.21392	0.406355	0.684482	NA	TCEAL2
ENSG00000253471	0.143717	1.71235	4.21392	0.406355	0.684482	NA	ENSG00000253471
ENSG00000254324	0.143717	1.71235	4.21392	0.406355	0.684482	NA	MIR151A
ENSG00000264984	0.143717	1.71235	4.21392	0.406355	0.684482	NA	MIR5691
ENSG00000248358	0.143717	1.71235	4.21392	0.406355	0.684482	NA	ENSG00000248358
ENSG00000207587	0.143717	1.71235	4.21392	0.406355	0.684482	NA	MIR544A
ENSG00000261017	0.143717	1.71235	4.21392	0.406355	0.684482	NA	ENSG00000261017
ENSG00000207613	0.143717	1.71235	4.21392	0.406355	0.684482	NA	MIR181C
ENSG00000255243	0.224695	1.71204	3.22546	0.53079	0.595564	NA	ENSG00000255243
ENSG00000123685	19.798	1.7113	0.307301	5.56882	2.56475e-08	1.21468e-07	BATF3
ENSG00000277999	0.528018	1.71054	3.90012	0.438586	0.660962	NA	ENSG00000277999
ENSG00000187193	230.853	1.70915	0.093852	18.2111	4.21071e-74	1.58329e-72	MT1X
ENSG00000259571	1.57563	1.70892	1.08361	1.57705	0.114783	0.210288	BLID
ENSG00000188800	0.801073	1.70891	1.77444	0.96307	0.335512	0.489526	TMCO2
ENSG00000248817	0.200031	1.70608	3.35293	0.508832	0.61087	NA	PMPCAP1
ENSG00000234565	0.202774	1.70591	3.33673	0.511252	0.609175	NA	COX6B1P1
ENSG00000260132	0.202774	1.70591	3.33673	0.511252	0.609175	NA	ENSG00000260132
ENSG00000227640	0.203002	1.70589	3.33539	0.511452	0.609035	NA	SOX21-AS1
ENSG00000280268	0.205928	1.70571	3.31847	0.514005	0.607248	NA	ENSG00000280268
ENSG00000231382	0.207413	1.70562	3.31002	0.515291	0.60635	NA	NBPF21P
ENSG00000232891	0.207413	1.70562	3.31002	0.515291	0.60635	NA	ENSG00000232891
ENSG00000229404	0.207413	1.70562	3.31002	0.515291	0.60635	NA	LINC00858
ENSG00000212163	0.256346	1.70322	3.11106	0.547472	0.584054	NA	SNORD91A
ENSG00000241168	0.199187	1.70254	3.02841	0.56219	0.573987	NA	ENSG00000241168
ENSG00000206888	2.11241	1.70175	1.02861	1.65441	0.0980436	0.184535	RNU6-48P
ENSG00000243977	0.208278	1.70153	2.98328	0.570358	0.568435	NA	H3P13
ENSG00000265867	0.208278	1.70153	2.98328	0.570358	0.568435	NA	MIR4516
ENSG00000236646	0.212917	1.70101	2.96132	0.57441	0.565691	NA	LAMTOR5P1
ENSG00000255006	0.212917	1.70101	2.96132	0.57441	0.565691	NA	ELOCP22
ENSG00000278872	0.212917	1.70101	2.96132	0.57441	0.565691	NA	ENSG00000278872
ENSG00000229204	4.31471	1.70093	0.717389	2.37099	0.0177403	0.0415332	PTGES3P3
ENSG00000213110	0.219191	1.70012	2.93267	0.579717	0.562105	NA	ENSG00000213110
ENSG00000225877	0.219191	1.70012	2.93267	0.579717	0.562105	NA	PSG8-AS1
ENSG00000258599	0.219253	1.70011	2.93239	0.579769	0.56207	NA	ENSG00000258599
ENSG00000265746	0.219253	1.70011	2.93239	0.579769	0.56207	NA	KYNUP2
ENSG00000232202	0.937695	1.69916	1.5078	1.12692	0.259778	0.403638	ENSG00000232202
ENSG00000163293	56.4086	1.69902	0.18646	9.11199	8.08845e-20	7.44395e-19	NIPAL1
ENSG00000229372	2.10085	1.69789	0.992669	1.71043	0.0871859	0.16714	SZT2-AS1
ENSG00000250431	0.259089	1.69615	2.81198	0.603186	0.546385	NA	ENSG00000250431
ENSG00000169688	0.933103	1.6957	1.52358	1.11297	0.265721	0.410932	MT1B
ENSG00000267095	0.266903	1.69534	2.78879	0.607911	0.543246	NA	ENSG00000267095
ENSG00000232729	0.274662	1.69441	2.76277	0.6133	0.539678	NA	ENSG00000232729
ENSG00000132329	62.6613	1.69438	0.184807	9.16838	4.80179e-20	4.46427e-19	RAMP1
ENSG00000204983	0.272807	1.69433	2.76045	0.613785	0.539357	NA	PRSS1
ENSG00000234332	0.272973	1.69431	2.75992	0.613897	0.539283	NA	BCAS2P2
ENSG00000199165	0.277446	1.69401	2.75188	0.615585	0.538168	NA	MIRLET7A1
ENSG00000270160	3.60304	1.69354	0.768341	2.20416	0.0275134	0.0613137	ENSG00000270160
ENSG00000157168	105.627	1.69324	0.138153	12.2563	1.55488e-34	2.45067e-33	NRG1
ENSG00000205420	1.1769	1.69297	1.14347	1.48055	0.138727	0.245504	KRT6A
ENSG00000133135	7.23208	1.69239	0.519252	3.25928	0.00111696	0.00324699	RNF128
ENSG00000258092	1.14155	1.69078	1.5288	1.10595	0.268746	0.414789	ENSG00000258092
ENSG00000162631	2.40984	1.69076	0.860143	1.96567	0.0493364	0.102323	NTNG1
ENSG00000204915	0.321077	1.69048	2.65843	0.635894	0.524846	NA	ENSG00000204915
ENSG00000250282	0.326412	1.68998	2.64574	0.638756	0.522982	NA	ENSG00000250282
ENSG00000169894	6.07296	1.68971	0.569278	2.96816	0.00299589	0.00816113	MUC3A
ENSG00000234460	3.67157	1.68904	0.735822	2.29545	0.0217074	0.0498185	ENSG00000234460
ENSG00000251211	0.335508	1.68883	2.6172	0.645283	0.518744	NA	ENSG00000251211
ENSG00000222297	0.258245	1.68701	2.57327	0.65559	0.512088	NA	RNU6-1156P
ENSG00000237042	0.264821	1.68626	2.55561	0.659827	0.509365	NA	MICG
ENSG00000213892	0.269232	1.68572	2.54302	0.66288	0.507407	NA	CEACAM16
ENSG00000203307	0.271975	1.68538	2.53534	0.664757	0.506206	NA	FAM78B-AS1
ENSG00000264769	0.271975	1.68538	2.53534	0.664757	0.506206	NA	ENSG00000264769
ENSG00000280439	0.278311	1.68462	2.51802	0.669027	0.503478	NA	ENSG00000280439
ENSG00000272864	0.28295	1.68434	2.51156	0.670633	0.502455	NA	ENSG00000272864
ENSG00000256137	0.28295	1.68434	2.51156	0.670633	0.502455	NA	ENSG00000256137
ENSG00000106078	1.0758	1.68227	1.45479	1.15637	0.247531	0.388705	COBL
ENSG00000257880	0.319187	1.68158	2.45131	0.685992	0.492718	NA	ENSG00000257880
ENSG00000245832	0.339253	1.68018	2.42196	0.693728	0.487853	NA	MIR4300HG
ENSG00000261786	1704.13	1.67974	0.0497689	33.7508	1.03899e-249	2.64653e-247	ENSG00000261786
ENSG00000236887	0.343284	1.67963	2.41053	0.696789	0.485935	NA	ENSG00000236887
ENSG00000248968	0.361332	1.67892	2.39594	0.700733	0.48347	NA	ENSG00000248968
ENSG00000241478	8.36133	1.67829	0.464025	3.6168	0.000298263	0.000940193	HSPA8P9
ENSG00000177202	0.389244	1.67692	2.35624	0.711696	0.476653	NA	SPACA4
ENSG00000267192	0.38818	1.6765	2.34794	0.71403	0.475209	NA	ENSG00000267192
ENSG00000254760	0.425462	1.67344	2.28981	0.730819	0.46489	NA	ENSG00000254760
ENSG00000266909	0.339265	1.67128	2.25055	0.742609	0.457719	NA	SLC25A6P4
ENSG00000243568	0.334415	1.67117	2.24865	0.74319	0.457367	NA	ENSG00000243568
ENSG00000228714	0.345162	1.67061	2.2386	0.746275	0.455502	NA	ENSG00000228714
ENSG00000258771	0.383761	1.6685	2.20194	0.757741	0.448606	NA	BCAR1P2
ENSG00000261334	0.396399	1.66749	2.18481	0.763221	0.445332	NA	ENSG00000261334
ENSG00000259788	0.407813	1.6672	2.17985	0.764822	0.444378	NA	ENSG00000259788
ENSG00000267251	0.407813	1.6672	2.17985	0.764822	0.444378	NA	ENSG00000267251
ENSG00000242083	2.67191	1.66621	0.895129	1.86142	0.0626853	0.12625	RPL7AP31
ENSG00000144406	0.401522	1.66604	2.16051	0.771131	0.440629	NA	UNC80
ENSG00000185760	82.9282	1.6648	0.147885	11.2574	2.12959e-29	2.85499e-28	KCNQ5
ENSG00000259144	0.52634	1.66158	2.08937	0.795253	0.426466	NA	RANBP20P
ENSG00000233275	0.384382	1.66086	2.07826	0.79916	0.424197	NA	ENSG00000233275
ENSG00000206965	0.453318	1.65822	2.03841	0.813486	0.415939	NA	RNU6-5P
ENSG00000254703	9.14428	1.6577	0.47616	3.4814	0.000498794	0.00152306	SENCR
ENSG00000275108	0.35006	1.65719	4.27831	0.387347	0.6985	NA	ENSG00000275108
ENSG00000229660	0.348654	1.65719	4.27831	0.387347	0.6985	NA	ENSG00000229660
ENSG00000259827	103.807	1.657	0.137252	12.0727	1.47288e-33	2.25833e-32	ENSG00000259827
ENSG00000168404	411.358	1.65483	0.0697493	23.7254	1.97403e-124	1.50848e-122	MLKL
ENSG00000259378	2.35381	1.64953	0.951272	1.73403	0.082913	0.160136	DCAF13P3
ENSG00000168811	22.3824	1.64939	0.29974	5.50275	3.73922e-08	1.74849e-07	IL12A
ENSG00000171872	1.43236	1.64704	1.15193	1.4298	0.152773	0.264995	KLF17
ENSG00000232992	0.136472	1.6467	3.8125	0.431921	0.665799	NA	AHCYP4
ENSG00000249256	0.136472	1.6467	3.8125	0.431921	0.665799	NA	ATP5MGP3
ENSG00000135220	0.136472	1.6467	3.8125	0.431921	0.665799	NA	UGT2A3
ENSG00000212402	0.136472	1.6467	3.8125	0.431921	0.665799	NA	SNORA74B
ENSG00000224582	0.136472	1.6467	3.8125	0.431921	0.665799	NA	LINC01015
ENSG00000220773	0.136472	1.6467	3.8125	0.431921	0.665799	NA	RPSAP44
ENSG00000228290	0.136472	1.6467	3.8125	0.431921	0.665799	NA	TBX18-AS1
ENSG00000213875	0.136472	1.6467	3.8125	0.431921	0.665799	NA	ENSG00000213875
ENSG00000274181	0.136472	1.6467	3.8125	0.431921	0.665799	NA	RBPJP2
ENSG00000239731	0.136472	1.6467	3.8125	0.431921	0.665799	NA	RN7SL825P
ENSG00000271184	0.136472	1.6467	3.8125	0.431921	0.665799	NA	ENSG00000271184
ENSG00000259440	0.136472	1.6467	3.8125	0.431921	0.665799	NA	NPM1P43
ENSG00000212721	0.136472	1.6467	3.8125	0.431921	0.665799	NA	KRTAP4-11
ENSG00000230686	0.141976	1.64651	3.7579	0.438147	0.661279	NA	ENSG00000230686
ENSG00000184108	0.141976	1.64651	3.7579	0.438147	0.661279	NA	TRIML1
ENSG00000233902	0.141976	1.64651	3.7579	0.438147	0.661279	NA	ENSG00000233902
ENSG00000213644	0.141976	1.64651	3.7579	0.438147	0.661279	NA	SAPCD2P1
ENSG00000217825	0.141976	1.64651	3.7579	0.438147	0.661279	NA	ENSG00000217825
ENSG00000271225	0.141976	1.64651	3.7579	0.438147	0.661279	NA	BNIP3P4
ENSG00000233200	0.141976	1.64651	3.7579	0.438147	0.661279	NA	LINC02634
ENSG00000236799	0.141976	1.64651	3.7579	0.438147	0.661279	NA	LINC02626
ENSG00000199082	0.141976	1.64651	3.7579	0.438147	0.661279	NA	MIR342
ENSG00000261303	0.141976	1.64651	3.7579	0.438147	0.661279	NA	ENSG00000261303
ENSG00000279249	0.141976	1.64651	3.7579	0.438147	0.661279	NA	ENSG00000279249
ENSG00000260441	0.141976	1.64651	3.7579	0.438147	0.661279	NA	ENSG00000260441
ENSG00000239607	0.141976	1.64651	3.7579	0.438147	0.661279	NA	RN7SL573P
ENSG00000154655	0.141976	1.64651	3.7579	0.438147	0.661279	NA	L3MBTL4
ENSG00000104827	0.141976	1.64651	3.7579	0.438147	0.661279	NA	CGB3
ENSG00000275226	3.06718	1.64508	0.922055	1.78415	0.0743992	0.146079	LINC00547
ENSG00000103044	65.5064	1.6441	0.19361	8.49183	2.03406e-17	1.6795e-16	HAS3
ENSG00000240207	2.45942	1.64389	0.935879	1.75652	0.0789996	0.153824	ENSG00000240207
ENSG00000029153	525.189	1.64339	0.0644366	25.5041	1.77641e-143	1.74612e-141	ARNTL2
ENSG00000215873	0.186439	1.64337	3.09067	0.53172	0.59492	NA	FEN1P1
ENSG00000277385	0.191943	1.64318	3.06108	0.536797	0.591408	NA	ENSG00000277385
ENSG00000253372	0.195758	1.64304	3.03992	0.540487	0.588861	NA	ENSG00000253372
ENSG00000268015	0.195758	1.64304	3.03992	0.540487	0.588861	NA	ENSG00000268015
ENSG00000215819	0.198291	1.64296	3.02753	0.542671	0.587356	NA	KRT18P12
ENSG00000227744	0.198684	1.64294	3.02469	0.543174	0.58701	NA	LINC01940
ENSG00000235947	0.198684	1.64294	3.02469	0.543174	0.58701	NA	EGOT
ENSG00000217289	0.200169	1.64288	3.01709	0.544526	0.586079	NA	ENSG00000217289
ENSG00000253667	0.200169	1.64288	3.01709	0.544526	0.586079	NA	ENSG00000253667
ENSG00000259099	0.200169	1.64288	3.01709	0.544526	0.586079	NA	ENSG00000259099
ENSG00000223418	0.201262	1.64285	3.01236	0.545371	0.585498	NA	ENSG00000223418
ENSG00000178568	0.205673	1.6427	2.9904	0.549323	0.582784	NA	ERBB4
ENSG00000250497	0.205673	1.6427	2.9904	0.549323	0.582784	NA	ENSG00000250497
ENSG00000232716	0.205673	1.6427	2.9904	0.549323	0.582784	NA	ENSG00000232716
ENSG00000267206	0.206443	1.64267	2.98583	0.550155	0.582213	NA	LCN6
ENSG00000213946	0.211947	1.64248	2.96031	0.554834	0.579008	NA	DNAJB1P1
ENSG00000236530	0.211947	1.64248	2.96031	0.554834	0.579008	NA	KPNA2P1
ENSG00000249378	0.211947	1.64248	2.96031	0.554834	0.579008	NA	LINC01060
ENSG00000257639	0.211947	1.64248	2.96031	0.554834	0.579008	NA	ENSG00000257639
ENSG00000244048	0.212009	1.64248	2.96002	0.554888	0.578971	NA	RPS18P6
ENSG00000251072	0.236406	1.64193	2.88792	0.568552	0.56966	NA	LMNB1-DT
ENSG00000261272	0.260896	1.64119	2.79838	0.58648	0.557553	NA	MUC22
ENSG00000136541	0.2664	1.64104	2.78034	0.590229	0.555037	NA	ERMN
ENSG00000200855	0.286372	1.6407	2.74351	0.598031	0.549819	NA	ENSG00000200855
ENSG00000265094	0.245725	1.63935	2.60787	0.628615	0.529601	NA	ENSG00000265094
ENSG00000224675	0.250136	1.63919	2.59386	0.631952	0.527418	NA	ENSG00000224675
ENSG00000271973	0.252073	1.63913	2.58782	0.633402	0.526471	NA	ENSG00000271973
ENSG00000180644	0.256472	1.63898	2.57434	0.636659	0.524347	NA	PRF1
ENSG00000160856	0.259455	1.63887	2.56465	0.639022	0.522808	NA	FCRL3
ENSG00000206658	0.263474	1.63874	2.55386	0.641673	0.521086	NA	RNU6-1039P
ENSG00000170162	0.264959	1.63869	2.54932	0.642796	0.520357	NA	VGLL2
ENSG00000200785	0.265563	1.63867	2.54752	0.64324	0.520068	NA	SNORD8
ENSG00000277245	0.275643	1.63834	2.5201	0.650111	0.51562	NA	ENSG00000277245
ENSG00000214280	0.276476	1.63831	2.51704	0.650886	0.51512	NA	ENSG00000214280
ENSG00000253799	0.306438	1.63778	2.47456	0.661847	0.508069	NA	LINC01030
ENSG00000154485	1.10365	1.63757	1.3463	1.21635	0.22385	0.360171	MMP21
ENSG00000225140	0.314102	1.63755	2.45692	0.666504	0.505089	NA	ENSG00000225140
ENSG00000006128	0.317256	1.63733	2.44018	0.670986	0.502229	NA	TAC1
ENSG00000120949	0.325458	1.63725	2.43432	0.672568	0.501222	NA	TNFRSF8
ENSG00000228238	0.380954	1.63638	2.37418	0.68924	0.490672	NA	ENSG00000228238
ENSG00000207113	0.378891	1.63637	2.37202	0.689863	0.49028	NA	RNU6-16P
ENSG00000172061	1.9169	1.63608	0.911646	1.79464	0.0727104	0.143333	LRRC15
ENSG00000272360	1.67682	1.63536	1.10934	1.47418	0.140434	0.247875	ENSG00000272360
ENSG00000237642	0.307544	1.63523	2.29798	0.711596	0.476715	NA	HMGB3P5
ENSG00000230039	0.314925	1.63501	2.28417	0.7158	0.474115	NA	ENSG00000230039
ENSG00000073756	219.005	1.63499	0.0937666	17.4369	4.33306e-68	1.45804e-66	PTGS2
ENSG00000147488	0.320971	1.63487	2.27579	0.718374	0.472527	NA	ST18
ENSG00000268499	2.50424	1.63475	0.827496	1.97554	0.0482072	0.100174	ENSG00000268499
ENSG00000274251	0.32561	1.63468	2.26468	0.721816	0.470407	NA	ENSG00000274251
ENSG00000257964	0.377588	1.63377	2.21302	0.738253	0.46036	NA	ENSG00000257964
ENSG00000243910	0.383844	1.63372	2.21033	0.739131	0.459827	NA	TUBA4B
ENSG00000207614	0.386	1.63364	2.20589	0.740581	0.458948	NA	MIR193A
ENSG00000261544	0.376313	1.63358	2.20268	0.741632	0.45831	NA	ENSG00000261544
ENSG00000253477	0.405504	1.63332	2.18896	0.746164	0.455568	NA	ENSG00000253477
ENSG00000242828	0.53871	1.63302	2.173	0.751503	0.45235	NA	ENSG00000242828
ENSG00000277945	1.59605	1.633	1.17353	1.39153	0.164064	0.280844	ENSG00000277945
ENSG00000167011	0.393184	1.63296	2.16984	0.75257	0.451708	NA	NAT16
ENSG00000272754	0.443496	1.63273	2.1583	0.756488	0.449357	NA	ENSG00000272754
ENSG00000204583	0.462341	1.63169	2.10762	0.774188	0.43882	NA	LRCOL1
ENSG00000231458	0.391016	1.63105	2.07837	0.784774	0.432586	NA	RNASEH1P2
ENSG00000270712	0.972857	1.63021	1.34768	1.20964	0.226418	0.36322	ENSG00000270712
ENSG00000228599	0.447331	1.62984	2.02625	0.804362	0.421188	NA	RPL7P52
ENSG00000117318	964.847	1.62935	0.0574714	28.3506	8.22491e-177	1.14612e-174	ID3
ENSG00000249346	0.578686	1.62881	1.98545	0.820376	0.412002	NA	LINC01016
ENSG00000127507	27.7302	1.62674	0.261332	6.22481	4.82145e-10	2.60825e-09	ADGRE2
ENSG00000181359	1.50329	1.6258	1.0631	1.5293	0.126191	0.22736	HSP90AA6P
ENSG00000279307	3.33634	1.62539	0.827692	1.96376	0.0495578	0.102737	ENSG00000279307
ENSG00000236307	1.48191	1.62537	1.07834	1.50729	0.131736	0.23523	EEF1E1P1
ENSG00000235251	0.666471	1.62188	1.80185	0.900122	0.368055	NA	ENSG00000235251
ENSG00000227416	0.129228	1.61708	4.32187	0.374161	0.708284	NA	ENSG00000227416
ENSG00000225154	0.129228	1.61708	4.32187	0.374161	0.708284	NA	ENSG00000225154
ENSG00000196407	0.129228	1.61708	4.32187	0.374161	0.708284	NA	THEM5
ENSG00000252236	0.129228	1.61708	4.32187	0.374161	0.708284	NA	ENSG00000252236
ENSG00000238137	0.129228	1.61708	4.32187	0.374161	0.708284	NA	ARPC3P2
ENSG00000265507	0.129228	1.61708	4.32187	0.374161	0.708284	NA	MIR4435-1
ENSG00000280323	0.129228	1.61708	4.32187	0.374161	0.708284	NA	ENSG00000280323
ENSG00000242387	0.129228	1.61708	4.32187	0.374161	0.708284	NA	H2AC3P
ENSG00000234956	0.129228	1.61708	4.32187	0.374161	0.708284	NA	LINC02539
ENSG00000228803	0.129228	1.61708	4.32187	0.374161	0.708284	NA	MTCYBP42
ENSG00000237088	0.129228	1.61708	4.32187	0.374161	0.708284	NA	ENSG00000237088
ENSG00000204805	0.129228	1.61708	4.32187	0.374161	0.708284	NA	ENSG00000204805
ENSG00000271215	0.129228	1.61708	4.32187	0.374161	0.708284	NA	RPL21P136
ENSG00000182545	0.129228	1.61708	4.32187	0.374161	0.708284	NA	RNASE10
ENSG00000259186	0.129228	1.61708	4.32187	0.374161	0.708284	NA	MRPS15P1
ENSG00000263986	0.129228	1.61708	4.32187	0.374161	0.708284	NA	ENSG00000263986
ENSG00000196071	0.368143	1.61705	4.32187	0.374156	0.708288	NA	OR2L13
ENSG00000243953	0.465549	1.61684	3.80045	0.425435	0.670519	NA	ENSG00000243953
ENSG00000204618	0.179195	1.61668	3.48324	0.464131	0.642554	NA	RNF39
ENSG00000250406	0.185543	1.61665	3.44026	0.469921	0.638411	NA	ENSG00000250406
ENSG00000174572	0.185543	1.61665	3.44026	0.469921	0.638411	NA	RPL10P2
ENSG00000283057	0.185543	1.61665	3.44026	0.469921	0.638411	NA	ENSG00000283057
ENSG00000176378	0.192925	1.61661	3.39257	0.476516	0.633707	NA	PFN1P10
ENSG00000274374	0.192925	1.61661	3.39257	0.476516	0.633707	NA	ENSG00000274374
ENSG00000270431	0.192925	1.61661	3.39257	0.476516	0.633707	NA	ENSG00000270431
ENSG00000207600	0.192925	1.61661	3.39257	0.476516	0.633707	NA	MIR598
ENSG00000243521	0.192925	1.61661	3.39257	0.476516	0.633707	NA	RPL5P33
ENSG00000267620	0.199198	1.61658	3.35404	0.481981	0.62982	NA	ENSG00000267620
ENSG00000265179	0.199261	1.61658	3.35367	0.482034	0.629781	NA	ENSG00000265179
ENSG00000182477	0.229161	1.61647	3.22559	0.501139	0.616273	NA	OR2B8P
ENSG00000214178	0.23551	1.61609	2.89071	0.559061	0.57612	NA	PPIAP23
ENSG00000271732	0.242891	1.61605	2.86295	0.564469	0.572435	NA	ENSG00000271732
ENSG00000258705	0.244829	1.61603	2.85553	0.565931	0.57144	NA	ENSG00000258705
ENSG00000256248	0.247572	1.61602	2.84517	0.567987	0.570044	NA	ENSG00000256248
ENSG00000128683	1.75294	1.61599	1.00748	1.604	0.108713	0.20107	GAD1
ENSG00000269924	0.26141	1.61594	2.79528	0.578097	0.563199	NA	ENSG00000269924
ENSG00000283267	0.317832	1.61569	2.65661	0.608177	0.54307	NA	FAM237B
ENSG00000254002	0.300464	1.61531	2.48769	0.64932	0.516132	NA	ENSG00000254002
ENSG00000277039	0.302177	1.6153	2.4845	0.650151	0.515595	NA	ENSG00000277039
ENSG00000225169	0.401476	1.61484	2.33248	0.692328	0.488731	NA	BRI3P1
ENSG00000123892	15.703	1.61461	0.362242	4.45727	8.30107e-06	3.13177e-05	RAB38
ENSG00000214018	0.439272	1.61416	2.16483	0.745631	0.45589	NA	RRM2P3
ENSG00000204866	0.430172	1.61412	2.15585	0.748716	0.454029	NA	IGFL2
ENSG00000250050	0.6405	1.61348	2.03853	0.79149	0.428658	NA	MTND4P9
ENSG00000231290	66.1311	1.61234	0.164	9.83137	8.2493e-23	8.6163e-22	APCDD1L-DT
ENSG00000189057	51.4735	1.61135	0.201508	7.99649	1.28016e-15	9.72916e-15	FAM111B
ENSG00000011347	17.8807	1.611	0.335832	4.79705	1.6102e-06	6.54497e-06	SYT7
ENSG00000102802	553.423	1.60963	0.063142	25.4923	2.40201e-143	2.35071e-141	MEDAG
ENSG00000142634	1183.89	1.60893	0.0592477	27.156	2.14985e-162	2.59836e-160	EFHD2
ENSG00000127124	296.356	1.60879	0.0837352	19.2128	2.89039e-82	1.24266e-80	HIVEP3
ENSG00000230783	0.845079	1.60527	1.56344	1.02675	0.304537	0.455362	ENSG00000230783
ENSG00000049130	1669.82	1.60417	0.0567295	28.2776	6.51907e-176	8.9785e-174	KITLG
ENSG00000198576	5.89459	1.60331	0.592016	2.70822	0.0067645	0.0172789	ARC
ENSG00000225655	12.2446	1.60166	0.410624	3.90056	9.59692e-05	0.000322242	ENSG00000225655
ENSG00000187984	0.512246	1.60144	2.0355	0.786753	0.431426	NA	ANKRD19P
ENSG00000184254	49.2714	1.599	0.187652	8.52113	1.58e-17	1.31329e-16	ALDH1A3
ENSG00000183578	224.104	1.59722	0.0940251	16.9872	1.02118e-64	3.24271e-63	TNFAIP8L3
ENSG00000138795	16.9457	1.59581	0.343763	4.6422	3.44719e-06	1.34976e-05	LEF1
ENSG00000207757	1.94637	1.59521	0.997446	1.59929	0.109756	0.202635	MIR93
ENSG00000131979	42.2784	1.5946	0.234012	6.81416	9.48186e-12	5.75642e-11	GCH1
ENSG00000240579	0.346041	1.59383	2.33073	0.683834	0.49408	NA	ENSG00000240579
ENSG00000207392	1.36378	1.59375	1.31981	1.20756	0.227217	0.364078	SNORA20
ENSG00000204625	0.350972	1.59342	2.32088	0.686559	0.49236	NA	HCG9
ENSG00000007264	1.18313	1.59299	1.1257	1.41511	0.157037	0.270887	MATK
ENSG00000275901	0.696827	1.59267	1.74601	0.912176	0.361676	NA	ENSG00000275901
ENSG00000137266	1370.7	1.59143	0.0428056	37.1781	1.54043e-302	5.88567e-300	SLC22A23
ENSG00000269902	0.39951	1.59103	2.266	0.702133	0.482596	NA	ENSG00000269902
ENSG00000184560	0.409738	1.59042	2.2526	0.706036	0.480166	NA	SPEM2
ENSG00000231906	0.94507	1.58984	1.40058	1.13513	0.25632	0.399393	ENSG00000231906
ENSG00000110427	1225.29	1.58951	0.0552096	28.7905	2.81744e-182	4.09462e-180	KIAA1549L
ENSG00000215182	0.582969	1.58919	1.91191	0.831203	0.405859	NA	MUC5AC
ENSG00000179178	0.449057	1.5888	1.93358	0.82169	0.411253	NA	TMEM125
ENSG00000268745	0.446251	1.58852	1.95013	0.814567	0.41532	NA	ENSG00000268745
ENSG00000278570	2.79527	1.58793	0.853875	1.85967	0.0629323	0.12665	NR2E3
ENSG00000189332	0.52045	1.58757	2.00763	0.79077	0.429078	NA	SLC25A51P4
ENSG00000249852	1.2096	1.58717	1.2976	1.22316	0.22127	0.356941	ENSG00000249852
ENSG00000132958	0.419183	1.58705	2.04227	0.7771	0.4371	NA	TPTE2
ENSG00000206144	0.389999	1.58686	2.05513	0.772147	0.440028	NA	MAPK6P1
ENSG00000225528	0.373115	1.58636	2.0902	0.758952	0.447881	NA	ENSG00000225528
ENSG00000260382	0.378308	1.58635	2.09132	0.758539	0.448129	NA	ENSG00000260382
ENSG00000243629	2.91484	1.58581	0.843668	1.87966	0.0601543	0.12192	LINC00880
ENSG00000278514	0.379252	1.5852	2.17977	0.727234	0.467083	NA	ENSG00000278514
ENSG00000267253	0.392891	1.58501	2.19589	0.721805	0.470414	NA	WHSC1L2P
ENSG00000276352	0.389271	1.58494	2.20115	0.720054	0.471492	NA	MIR668
ENSG00000278022	0.382872	1.58484	2.21011	0.717088	0.47332	NA	ENSG00000278022
ENSG00000276488	0.356426	1.58481	2.2126	0.716266	0.473827	NA	ENSG00000276488
ENSG00000276768	0.367007	1.58477	2.21595	0.715165	0.474507	NA	ENSG00000276768
ENSG00000188828	2.47519	1.58458	0.862617	1.83695	0.0662177	0.132273	GLRA4
ENSG00000215644	0.331483	1.58434	2.2547	0.702681	0.482255	NA	GCGR
ENSG00000277628	0.326074	1.58422	2.26501	0.699435	0.48428	NA	ENSG00000277628
ENSG00000254370	0.323148	1.5842	2.26701	0.698809	0.484672	NA	ENSG00000254370
ENSG00000279473	0.322221	1.5842	2.26719	0.698752	0.484707	NA	ENSG00000279473
ENSG00000259657	0.325586	1.58418	2.26944	0.698047	0.485148	NA	PIGHP1
ENSG00000104879	0.317644	1.5841	2.27645	0.695865	0.486513	NA	CKM
ENSG00000273687	0.320343	1.58407	2.27972	0.694851	0.487149	NA	ENSG00000273687
ENSG00000145920	0.314839	1.58397	2.28933	0.691891	0.489006	NA	CPLX2
ENSG00000276704	0.299246	1.58374	2.31107	0.685284	0.493164	NA	ENSG00000276704
ENSG00000064270	0.297761	1.58371	2.31411	0.684372	0.49374	NA	ATP2C2
ENSG00000265542	0.294835	1.58365	2.32015	0.682563	0.494883	NA	ENSG00000265542
ENSG00000164841	1.00652	1.5836	1.31002	1.20884	0.226725	0.363512	TMEM74
ENSG00000266111	2.55433	1.58326	0.85035	1.86189	0.062619	0.126159	ENSG00000266111
ENSG00000279544	0.379416	1.58309	2.37799	0.665726	0.505586	NA	ENSG00000279544
ENSG00000234793	0.369291	1.58305	2.38213	0.664552	0.506337	NA	ENSG00000234793
ENSG00000259105	0.556486	1.58255	1.88077	0.841435	0.400104	NA	RPS3AP4
ENSG00000217385	0.321223	1.58252	2.44174	0.648111	0.516913	NA	PSMC1P11
ENSG00000173404	0.324679	1.58251	2.44287	0.647806	0.51711	NA	INSM1
ENSG00000238168	0.31848	1.58247	2.44777	0.646492	0.517961	NA	ENSG00000238168
ENSG00000141096	0.312132	1.58234	2.46203	0.642698	0.52042	NA	DPEP3
ENSG00000164438	0.309658	1.58233	2.46442	0.642069	0.520828	NA	TLX3
ENSG00000250192	0.31108	1.5823	2.46792	0.641145	0.521428	NA	ENSG00000250192
ENSG00000242670	0.309613	1.58229	2.46872	0.640935	0.521565	NA	RPL22P13
ENSG00000134070	221.589	1.58222	0.0970455	16.3039	9.25845e-60	2.64245e-58	IRAK2
ENSG00000279753	0.306669	1.58221	2.47814	0.638468	0.523169	NA	ENSG00000279753
ENSG00000235303	0.268439	1.58175	2.53646	0.623605	0.532887	NA	ENSG00000235303
ENSG00000183571	0.268501	1.58171	2.54222	0.622175	0.533827	NA	PGPEP1L
ENSG00000146469	0.262935	1.58164	2.55144	0.6199	0.535324	NA	VIP
ENSG00000280634	0.262935	1.58164	2.55144	0.6199	0.535324	NA	THRIL
ENSG00000275691	0.261512	1.58157	2.55965	0.617887	0.53665	NA	ENSG00000275691
ENSG00000179443	0.26068	1.58157	2.56078	0.617612	0.536831	NA	OR13C6P
ENSG00000019186	0.26068	1.58157	2.56078	0.617612	0.536831	NA	CYP24A1
ENSG00000234865	0.261057	1.58152	2.56667	0.616176	0.537779	NA	ENSG00000234865
ENSG00000269332	0.255616	1.58147	2.57321	0.614592	0.538824	NA	GOLGA2P9
ENSG00000227879	0.254771	1.58145	2.57661	0.613771	0.539367	NA	PSPC1P1
ENSG00000175676	0.429293	1.58145	2.08354	0.759021	0.44784	NA	GOLGA8DP
ENSG00000207072	0.258296	1.58144	2.57787	0.613466	0.539568	NA	RNU6-39P
ENSG00000173976	0.255553	1.58141	2.58232	0.612397	0.540275	NA	RAX2
ENSG00000238297	0.252022	1.58139	2.58423	0.611939	0.540578	NA	ENSG00000238297
ENSG00000205221	0.250372	1.58135	2.5902	0.610512	0.541522	NA	VIT
ENSG00000207994	0.249205	1.58133	2.59261	0.609938	0.541903	NA	MIR100
ENSG00000183379	0.486714	1.58122	1.93709	0.816289	0.414335	NA	SYNDIG1L
ENSG00000213559	0.243796	1.58121	2.60947	0.605951	0.544548	NA	HNRNPA1P64
ENSG00000229798	0.483287	1.5812	1.93809	0.815856	0.414583	NA	KRT18P26
ENSG00000258100	0.242931	1.58119	2.61316	0.605086	0.545122	NA	LINC02823
ENSG00000170166	0.235549	1.58102	2.63659	0.599648	0.548741	NA	HOXD4
ENSG00000229163	0.235549	1.58102	2.63659	0.599648	0.548741	NA	NAP1L1P2
ENSG00000263366	0.429521	1.58078	2.0727	0.762668	0.445662	NA	ABHD17AP5
ENSG00000225187	3.06273	1.58008	0.789307	2.00186	0.0452999	0.0950074	ENSG00000225187
ENSG00000255082	0.269209	1.58005	2.79229	0.565861	0.571488	NA	GRM5-AS1
ENSG00000213067	0.253343	1.57989	2.82004	0.560237	0.575318	NA	ENSG00000213067
ENSG00000279039	0.494457	1.5797	2.05557	0.768499	0.442191	NA	ENSG00000279039
ENSG00000260651	0.473441	1.57933	2.04974	0.770501	0.441003	NA	ENSG00000260651
ENSG00000280156	0.204805	1.57902	2.99035	0.52804	0.597471	NA	ENSG00000280156
ENSG00000230355	0.204742	1.57902	2.99065	0.527986	0.597509	NA	ENSG00000230355
ENSG00000152591	0.204742	1.57902	2.99065	0.527986	0.597509	NA	DSPP
ENSG00000205330	0.204742	1.57902	2.99065	0.527986	0.597509	NA	OR6C1
ENSG00000144119	0.199301	1.5789	3.01711	0.523316	0.600755	NA	C1QL2
ENSG00000224469	0.199301	1.5789	3.01711	0.523316	0.600755	NA	ENSG00000224469
ENSG00000215553	0.199238	1.5789	3.01743	0.52326	0.600794	NA	KRT18P3
ENSG00000225408	0.196984	1.57884	3.02999	0.521072	0.602316	NA	ENSG00000225408
ENSG00000101276	0.196984	1.57884	3.02999	0.521072	0.602316	NA	SLC52A3
ENSG00000223646	0.194057	1.57877	3.0454	0.518412	0.604171	NA	ENSG00000223646
ENSG00000198271	0.194057	1.57877	3.0454	0.518412	0.604171	NA	KRTAP4-5
ENSG00000167419	0.19383	1.57877	3.04661	0.518204	0.604316	NA	LPO
ENSG00000239835	0.192964	1.57875	3.05034	0.517565	0.604762	NA	ENSG00000239835
ENSG00000249500	0.192964	1.57875	3.05034	0.517565	0.604762	NA	LINC01179
ENSG00000271930	0.192964	1.57875	3.05034	0.517565	0.604762	NA	ENSG00000271930
ENSG00000202392	0.191087	1.5787	3.06139	0.515681	0.606077	NA	RN7SKP292
ENSG00000236764	0.191087	1.5787	3.06139	0.515681	0.606077	NA	COX7A2P2
ENSG00000265790	0.191087	1.5787	3.06139	0.515681	0.606077	NA	RNASEH1P1
ENSG00000236676	0.188554	1.57865	3.07441	0.513479	0.607616	NA	ENSG00000236676
ENSG00000182625	0.188554	1.57865	3.07441	0.513479	0.607616	NA	ENSG00000182625
ENSG00000173826	0.188554	1.57865	3.07441	0.513479	0.607616	NA	KCNH6
ENSG00000163235	0.188326	1.57864	3.07568	0.513266	0.607765	NA	TGFA
ENSG00000281523	0.188326	1.57864	3.07568	0.513266	0.607765	NA	ENSG00000281523
ENSG00000260586	0.185583	1.57857	3.09108	0.510686	0.609571	NA	ENSG00000260586
ENSG00000266365	0.185583	1.57857	3.09108	0.510686	0.609571	NA	ENSG00000266365
ENSG00000279393	0.184738	1.57855	3.09679	0.509737	0.610236	NA	ENSG00000279393
ENSG00000258825	0.184738	1.57855	3.09679	0.509737	0.610236	NA	ENSG00000258825
ENSG00000179023	0.179234	1.57842	3.12802	0.504607	0.613835	NA	KLHDC7A
ENSG00000226234	0.179234	1.57842	3.12802	0.504607	0.613835	NA	KRT18P24
ENSG00000207352	0.372549	1.5781	2.10167	0.750878	0.452726	NA	RNU6-540P
ENSG00000274092	0.365005	1.57807	2.103	0.750392	0.453019	NA	ENSG00000274092
ENSG00000266744	0.364715	1.57805	2.10478	0.749744	0.453409	NA	ENSG00000266744
ENSG00000231429	0.35106	1.57791	2.1132	0.746692	0.455249	NA	ENSG00000231429
ENSG00000207245	0.358894	1.57791	2.11339	0.746625	0.45529	NA	SNORD116-29
ENSG00000272196	0.351288	1.57782	2.11908	0.744578	0.456527	NA	H2AC19
ENSG00000236683	2.48755	1.57747	0.847308	1.86174	0.06264	0.12618	HMGA1P1
ENSG00000181511	0.367944	1.57634	2.22099	0.709747	0.477861	NA	ENSG00000181511
ENSG00000214324	0.134772	1.5763	3.82664	0.411928	0.680392	NA	C3orf56
ENSG00000250403	0.134772	1.5763	3.82664	0.411928	0.680392	NA	ENSG00000250403
ENSG00000271824	0.134772	1.5763	3.82664	0.411928	0.680392	NA	SMIM32
ENSG00000234358	0.134772	1.5763	3.82664	0.411928	0.680392	NA	ENSG00000234358
ENSG00000270052	0.134772	1.5763	3.82664	0.411928	0.680392	NA	ENSG00000270052
ENSG00000238271	0.134772	1.5763	3.82664	0.411928	0.680392	NA	IFNWP19
ENSG00000257316	0.134772	1.5763	3.82664	0.411928	0.680392	NA	ENSG00000257316
ENSG00000211879	0.134772	1.5763	3.82664	0.411928	0.680392	NA	TRAJ10
ENSG00000100652	0.134772	1.5763	3.82664	0.411928	0.680392	NA	SLC10A1
ENSG00000264031	0.134772	1.5763	3.82664	0.411928	0.680392	NA	ABHD15-AS1
ENSG00000158874	0.129268	1.57617	3.88553	0.405652	0.684999	NA	APOA2
ENSG00000251982	0.129268	1.57617	3.88553	0.405652	0.684999	NA	RN7SKP43
ENSG00000182177	0.129268	1.57617	3.88553	0.405652	0.684999	NA	ASB18
ENSG00000243495	0.129268	1.57617	3.88553	0.405652	0.684999	NA	GMFBP1
ENSG00000243986	0.129268	1.57617	3.88553	0.405652	0.684999	NA	ENO1P3
ENSG00000250981	0.129268	1.57617	3.88553	0.405652	0.684999	NA	MARCH11-AS1
ENSG00000181355	0.129268	1.57617	3.88553	0.405652	0.684999	NA	OFCC1
ENSG00000274579	0.129268	1.57617	3.88553	0.405652	0.684999	NA	ENSG00000274579
ENSG00000230899	0.129268	1.57617	3.88553	0.405652	0.684999	NA	MAGEA8-AS1
ENSG00000225110	0.129268	1.57617	3.88553	0.405652	0.684999	NA	PNMA6F
ENSG00000227279	0.129268	1.57617	3.88553	0.405652	0.684999	NA	ENSG00000227279
ENSG00000274727	0.129268	1.57617	3.88553	0.405652	0.684999	NA	ENSG00000274727
ENSG00000230712	0.129268	1.57617	3.88553	0.405652	0.684999	NA	GGTLC4P
ENSG00000277352	0.129268	1.57617	3.88553	0.405652	0.684999	NA	ENSG00000277352
ENSG00000106089	754.836	1.57606	0.0704102	22.3839	5.64263e-111	3.63229e-109	STX1A
ENSG00000227218	0.43452	1.57565	2.27482	0.692652	0.488528	NA	ENSG00000227218
ENSG00000238741	0.318342	1.57554	2.28424	0.689744	0.490355	NA	SCARNA7
ENSG00000274976	0.339366	1.57535	4.32348	0.364371	0.715581	NA	ENSG00000274976
ENSG00000108018	0.307429	1.57534	2.30145	0.684498	0.493661	NA	SORCS1
ENSG00000228146	0.384553	1.575	2.33143	0.675549	0.499327	NA	CASP16P
ENSG00000232196	0.369428	1.5743	2.39709	0.656754	0.511339	NA	MTRNR2L4
ENSG00000257378	0.304292	1.57361	2.46928	0.637274	0.523947	NA	ENSG00000257378
ENSG00000275597	0.302762	1.57348	2.483	0.633701	0.526276	NA	ENSG00000275597
ENSG00000259515	0.262027	1.57287	2.55568	0.61544	0.538264	NA	ENSG00000259515
ENSG00000159186	0.251342	1.57261	2.58814	0.607621	0.543439	NA	ENSG00000159186
ENSG00000254444	0.247932	1.57251	2.60055	0.604685	0.545388	NA	ENSG00000254444
ENSG00000259514	0.248309	1.57247	2.60639	0.603314	0.5463	NA	ENSG00000259514
ENSG00000260894	0.242023	1.57239	2.61772	0.60067	0.54806	NA	ENSG00000260894
ENSG00000243584	0.24055	1.57235	2.62258	0.599543	0.548811	NA	ENSG00000243584
ENSG00000275426	0.235687	1.57223	2.63894	0.595781	0.551322	NA	ENSG00000275426
ENSG00000048462	0.234202	1.57219	2.64403	0.59462	0.552098	NA	TNFRSF17
ENSG00000185040	0.231048	1.57213	2.65329	0.592519	0.553503	NA	SPDYE16
ENSG00000234983	0.228305	1.57205	2.66348	0.590226	0.555039	NA	ENSG00000234983
ENSG00000240231	2.63993	1.5714	0.915773	1.71593	0.0861752	0.165524	RPS27P29
ENSG00000267623	0.240595	1.57079	2.86869	0.547562	0.583993	NA	ENSG00000267623
ENSG00000254207	2.26874	1.57041	0.957354	1.64037	0.100928	0.189093	ENSG00000254207
ENSG00000243444	111.092	1.57012	0.138822	11.3103	1.16681e-29	1.58037e-28	ENSG00000243444
ENSG00000234429	0.192056	1.56986	3.0568	0.513565	0.607556	NA	ENSG00000234429
ENSG00000105383	0.192056	1.56986	3.0568	0.513565	0.607556	NA	CD33
ENSG00000262117	0.191994	1.56986	3.05713	0.513508	0.607596	NA	BCAR4
ENSG00000223968	0.18572	1.56971	3.09186	0.507692	0.611669	NA	ENSG00000223968
ENSG00000196990	0.18572	1.56971	3.09186	0.507692	0.611669	NA	FAM163B
ENSG00000279219	0.18572	1.56971	3.09186	0.507692	0.611669	NA	ENSG00000279219
ENSG00000241135	0.181309	1.56961	3.1173	0.503515	0.614602	NA	LINC00881
ENSG00000244036	0.181309	1.56961	3.1173	0.503515	0.614602	NA	ENSG00000244036
ENSG00000259535	0.181081	1.5696	3.11863	0.503298	0.614755	NA	RPL21P12
ENSG00000188064	22.4207	1.56915	0.30787	5.09679	3.45457e-07	1.49063e-06	WNT7B
ENSG00000237868	0.417254	1.56789	3.64573	0.430062	0.667151	NA	ENSG00000237868
ENSG00000227875	0.122023	1.5672	3.97138	0.394624	0.693121	NA	RPL23AP89
ENSG00000223513	0.122023	1.5672	3.97138	0.394624	0.693121	NA	ATP6V0E1P2
ENSG00000249199	0.122023	1.5672	3.97138	0.394624	0.693121	NA	ENSG00000249199
ENSG00000247993	0.122023	1.5672	3.97138	0.394624	0.693121	NA	FOXD1-AS1
ENSG00000229274	0.122023	1.5672	3.97138	0.394624	0.693121	NA	LINC02829
ENSG00000231525	0.122023	1.5672	3.97138	0.394624	0.693121	NA	ENSG00000231525
ENSG00000263672	0.122023	1.5672	3.97138	0.394624	0.693121	NA	RN7SL750P
ENSG00000280035	0.122023	1.5672	3.97138	0.394624	0.693121	NA	ENSG00000280035
ENSG00000199177	0.122023	1.5672	3.97138	0.394624	0.693121	NA	MIR31
ENSG00000227512	0.122023	1.5672	3.97138	0.394624	0.693121	NA	ENSG00000227512
ENSG00000277757	0.122023	1.5672	3.97138	0.394624	0.693121	NA	ENSG00000277757
ENSG00000258800	0.122023	1.5672	3.97138	0.394624	0.693121	NA	ENSG00000258800
ENSG00000270036	0.122023	1.5672	3.97138	0.394624	0.693121	NA	ENSG00000270036
ENSG00000202124	0.122023	1.5672	3.97138	0.394624	0.693121	NA	RNY4P3
ENSG00000267722	0.122023	1.5672	3.97138	0.394624	0.693121	NA	ENSG00000267722
ENSG00000225605	0.653612	1.56512	1.86484	0.839276	0.401314	NA	ENSG00000225605
ENSG00000277034	3.29929	1.56448	0.789597	1.98137	0.0475498	0.0990289	ENSG00000277034
ENSG00000165891	1082.53	1.5638	0.0608845	25.6846	1.73617e-145	1.75014e-143	E2F7
ENSG00000240253	0.509525	1.56261	1.83805	0.850147	0.395244	NA	FAR2P3
ENSG00000254539	2.21702	1.56242	0.953169	1.63919	0.101174	0.189388	ENSG00000254539
ENSG00000143702	3373.66	1.56152	0.0434766	35.9164	1.69707e-282	5.66225e-280	CEP170
ENSG00000269524	0.579301	1.56046	1.8162	0.859191	0.390235	NA	ENSG00000269524
ENSG00000253399	0.625759	1.55988	1.81051	0.86157	0.388924	NA	ENSG00000253399
ENSG00000270894	0.597861	1.5595	1.80674	0.863155	0.388052	NA	ENSG00000270894
ENSG00000227586	0.661858	1.55874	1.79937	0.866267	0.386344	NA	RPS26P39
ENSG00000107099	1.00214	1.55872	1.58263	0.984891	0.324677	0.477898	DOCK8
ENSG00000157064	77.223	1.55869	0.162364	9.59993	7.99994e-22	7.9996e-21	NMNAT2
ENSG00000223387	0.271337	1.55832	4.28339	0.363804	0.716004	NA	LINC02068
ENSG00000251450	0.343924	1.55831	4.28339	0.363802	0.716006	NA	RASGRF2-AS1
ENSG00000140285	2.21335	1.55679	0.900237	1.7293	0.0837545	0.161424	FGF7
ENSG00000271318	0.356717	1.55669	2.30743	0.674641	0.499904	NA	ENSG00000271318
ENSG00000176170	1627.61	1.55511	0.0580473	26.7904	4.18125e-158	4.69429e-156	SPHK1
ENSG00000235527	1.74895	1.55487	1.15528	1.34588	0.178342	0.300395	HIPK1-AS1
ENSG00000187260	0.759803	1.55278	1.74542	0.889629	0.373665	0.529506	WDR86
ENSG00000060140	53.191	1.55154	0.193042	8.03732	9.1828e-16	7.02621e-15	STYK1
ENSG00000269800	0.443928	1.55141	1.9652	0.789441	0.429854	NA	PLEKHA3P1
ENSG00000279164	0.669908	1.55028	1.68647	0.919248	0.357966	NA	ENSG00000279164
ENSG00000279373	0.661281	1.5499	1.93716	0.80009	0.423659	NA	ENSG00000279373
ENSG00000263680	0.515048	1.54921	1.92952	0.802903	0.422031	NA	ENSG00000263680
ENSG00000234469	0.412957	1.54862	2.09205	0.740239	0.459155	NA	CLDN34
ENSG00000105467	0.705176	1.54857	1.71082	0.905162	0.36538	NA	SYNGR4
ENSG00000168748	0.549281	1.54852	1.96368	0.788581	0.430357	NA	CA7
ENSG00000252874	0.608581	1.54824	1.91443	0.808721	0.418676	NA	ENSG00000252874
ENSG00000228022	4.86374	1.54736	0.703371	2.19992	0.0278123	0.0619041	HCG20
ENSG00000261229	0.767112	1.54707	1.54952	0.998423	0.318075	0.4709	ENSG00000261229
ENSG00000156427	3.05992	1.54701	0.875817	1.76637	0.0773342	0.15092	FGF18
ENSG00000172927	132.353	1.54652	0.124937	12.3784	3.42165e-35	5.50649e-34	MYEOV
ENSG00000237499	5.40658	1.54398	0.584349	2.64222	0.00823652	0.0206953	WAKMAR2
ENSG00000135424	260.692	1.54378	0.0905096	17.0565	3.1275e-65	1.00254e-63	ITGA7
ENSG00000178695	1763.75	1.54366	0.041903	36.839	4.39315e-297	1.62608e-294	KCTD12
ENSG00000275092	1.51249	1.54277	1.13444	1.35994	0.173849	0.294145	ENSG00000275092
ENSG00000219433	0.45694	1.54165	1.95293	0.789403	0.429877	NA	BTBD10P2
ENSG00000266278	0.543009	1.54152	2.14075	0.720087	0.471471	NA	LINC01910
ENSG00000212807	0.40881	1.53989	2.1928	0.702247	0.482525	NA	OR2A42
ENSG00000252328	0.410694	1.53974	2.19786	0.700561	0.483577	NA	ENSG00000252328
ENSG00000250673	0.620107	1.53934	1.79415	0.857977	0.390905	NA	REELD1
ENSG00000279212	0.353345	1.53822	2.25151	0.683194	0.494484	NA	ENSG00000279212
ENSG00000096433	1339.06	1.53815	0.041299	37.2443	1.31102e-303	5.09127e-301	ITPR3
ENSG00000225760	0.342598	1.53785	2.26532	0.678866	0.497223	NA	LINC00431
ENSG00000228952	0.402873	1.53572	2.35179	0.652998	0.513757	NA	LINC02041
ENSG00000107984	725.454	1.53496	0.0605262	25.3602	6.9414e-142	6.71163e-140	DKK1
ENSG00000259771	0.773685	1.53487	1.74357	0.880304	0.378695	0.534122	ENSG00000259771
ENSG00000231942	0.353402	1.53463	2.40117	0.639117	0.522747	NA	HNRNPA1P36
ENSG00000255479	0.359676	1.53453	2.40592	0.637813	0.523595	NA	ENSG00000255479
ENSG00000104689	289.49	1.53381	0.0800445	19.1619	7.69578e-82	3.28478e-80	TNFRSF10A
ENSG00000257758	0.30635	1.53313	2.47572	0.619266	0.535741	NA	KRT18P20
ENSG00000226276	0.688071	1.53264	1.72018	0.890977	0.372941	NA	ENSG00000226276
ENSG00000165732	5028.6	1.53263	0.0360464	42.5182	0	0	DDX21
ENSG00000163239	0.294116	1.53258	2.50508	0.61179	0.540677	NA	TDRD10
ENSG00000140284	0.294104	1.53257	2.50604	0.611549	0.540836	NA	SLC27A2
ENSG00000234523	0.289478	1.53228	2.52207	0.607547	0.543488	NA	NDUFB1P2
ENSG00000179041	435.65	1.53037	0.0715772	21.3807	2.01985e-101	1.13924e-99	RRS1
ENSG00000278131	0.339176	1.5303	2.64277	0.579053	0.562554	NA	ENSG00000278131
ENSG00000250994	0.318581	1.52993	2.66817	0.5734	0.566374	NA	ENSG00000250994
ENSG00000106852	0.733116	1.52987	1.55553	0.983504	0.32536	0.478664	LHX6
ENSG00000261488	34.1273	1.52883	0.239842	6.37431	1.83789e-10	1.02394e-09	TBILA
ENSG00000222915	0.639963	1.52816	1.68575	0.906514	0.364664	NA	RNU6-564P
ENSG00000201441	0.818997	1.52794	1.67477	0.912324	0.361598	0.516765	RNU6-646P
ENSG00000266088	50.1768	1.52776	0.219448	6.96183	3.35876e-12	2.09936e-11	ENSG00000266088
ENSG00000214142	0.247001	1.5276	2.84743	0.536485	0.591624	NA	RPL7P60
ENSG00000223838	0.927145	1.52752	1.67098	0.914144	0.360641	0.515833	ENSG00000223838
ENSG00000227436	0.244075	1.52748	2.85852	0.53436	0.593093	NA	FCF1P1
ENSG00000255964	0.244075	1.52748	2.85852	0.53436	0.593093	NA	HSPD1P12
ENSG00000226900	0.24391	1.52747	2.85915	0.534239	0.593176	NA	ENSG00000226900
ENSG00000279200	0.331887	1.52741	2.18653	0.698557	0.484829	NA	ENSG00000279200
ENSG00000174792	0.333293	1.52735	2.18399	0.699337	0.484341	NA	ODAPH
ENSG00000204296	0.240728	1.52731	2.87345	0.531525	0.595055	NA	TSBP1
ENSG00000254699	0.234819	1.52707	2.89487	0.527509	0.59784	NA	LINC02695
ENSG00000263343	0.233346	1.52701	2.90084	0.526401	0.59861	NA	ENSG00000263343
ENSG00000167945	0.233163	1.527	2.90159	0.526263	0.598706	NA	ENSG00000167945
ENSG00000100985	0.342122	1.52693	2.16843	0.704163	0.481331	NA	MMP9
ENSG00000226140	0.228482	1.52679	2.92096	0.522702	0.601181	NA	LINC02654
ENSG00000232586	6.68009	1.52617	0.553511	2.75726	0.00582886	0.0150887	KIAA1614-AS1
ENSG00000254115	2.03655	1.52551	0.936564	1.62884	0.103347	0.192892	ENSG00000254115
ENSG00000273972	0.796876	1.5245	1.71437	0.889246	0.373871	0.52971	ENSG00000273972
ENSG00000230300	0.914619	1.52331	1.50399	1.01285	0.311132	0.462675	STARD13-IT1
ENSG00000183682	1.14115	1.52284	1.26245	1.20626	0.227718	0.364733	BMP8A
ENSG00000254973	0.184852	1.52257	3.44429	0.442058	0.658447	NA	ENSG00000254973
ENSG00000229894	0.184789	1.52257	3.4447	0.442004	0.658487	NA	GK3P
ENSG00000251598	0.177031	1.52226	3.4979	0.435191	0.663423	NA	ENSG00000251598
ENSG00000253182	0.177031	1.52226	3.4979	0.435191	0.663423	NA	ENSG00000253182
ENSG00000253516	0.174105	1.52214	3.5189	0.432561	0.665334	NA	HMGB1P41
ENSG00000100095	0.173877	1.52213	3.52055	0.432354	0.665484	NA	SEZ6L
ENSG00000273521	0.171134	1.52201	3.54073	0.429858	0.667299	NA	ENSG00000273521
ENSG00000253384	0.381775	1.52195	2.00919	0.757496	0.448753	NA	ENSG00000253384
ENSG00000183783	1.21395	1.52156	1.23973	1.22733	0.219697	0.354983	KCTD8
ENSG00000186847	0.430545	1.52128	3.67728	0.413698	0.679095	NA	KRT14
ENSG00000266110	0.400435	1.52124	1.98957	0.764606	0.444506	NA	MIR4423
ENSG00000184188	0.937418	1.52093	1.67793	0.906434	0.364706	0.520015	ENSG00000184188
ENSG00000154330	3.04475	1.52091	0.793504	1.9167	0.0552766	0.113127	PGM5
ENSG00000179342	0.416544	1.52079	1.97765	0.768989	0.4419	NA	ENSG00000179342
ENSG00000260452	0.320417	1.51964	2.38081	0.638284	0.523289	NA	TPRKBP2
ENSG00000274552	0.511129	1.51944	1.94321	0.781922	0.43426	NA	MIR6889
ENSG00000261205	0.330187	1.51922	2.3593	0.643927	0.519623	NA	NIFKP4
ENSG00000240302	0.114819	1.51884	4.32511	0.351168	0.725463	NA	RN7SL717P
ENSG00000219712	0.114819	1.51884	4.32511	0.351168	0.725463	NA	ENSG00000219712
ENSG00000172209	0.114819	1.51884	4.32511	0.351168	0.725463	NA	GPR22
ENSG00000123569	0.114819	1.51884	4.32511	0.351168	0.725463	NA	H2BW1
ENSG00000255260	0.114819	1.51884	4.32511	0.351168	0.725463	NA	ENSG00000255260
ENSG00000186188	0.114819	1.51884	4.32511	0.351168	0.725463	NA	FFAR4
ENSG00000232823	0.114819	1.51884	4.32511	0.351168	0.725463	NA	TXNP1
ENSG00000185847	0.114819	1.51884	4.32511	0.351168	0.725463	NA	LINC01405
ENSG00000260165	0.114819	1.51884	4.32511	0.351168	0.725463	NA	ENSG00000260165
ENSG00000267284	0.114819	1.51884	4.32511	0.351168	0.725463	NA	ENSG00000267284
ENSG00000252334	0.114819	1.51884	4.32511	0.351168	0.725463	NA	RNU6-1337P
ENSG00000277084	0.283764	1.51882	4.32511	0.351163	0.725466	NA	RNU2-4P
ENSG00000255381	0.351734	1.51881	4.32511	0.351162	0.725467	NA	ENSG00000255381
ENSG00000163219	3.14673	1.5182	0.797688	1.90325	0.0570081	0.116349	ARHGAP25
ENSG00000136237	18.0994	1.51787	0.315747	4.80723	1.53039e-06	6.23957e-06	RAPGEF5
ENSG00000170743	5.40514	1.51752	0.564698	2.6873	0.00720315	0.0183046	SYT9
ENSG00000243738	2.46104	1.51751	0.962067	1.57734	0.114716	0.210188	RN7SL181P
ENSG00000221887	89.8673	1.51709	0.144812	10.4762	1.11103e-25	1.28953e-24	HMSD
ENSG00000253831	0.644751	1.51609	1.5696	0.965904	0.334092	NA	ETV3L
ENSG00000177725	2.66054	1.51522	0.831145	1.82306	0.0682949	0.135816	ENSG00000177725
ENSG00000207524	1.54712	1.51499	1.0611	1.42776	0.153362	0.265881	RNU6-33P
ENSG00000137968	0.547347	1.51459	1.8351	0.825343	0.409177	NA	SLC44A5
ENSG00000214900	20.4937	1.51446	0.292913	5.17033	2.33676e-07	1.02491e-06	LINC01588
ENSG00000207336	1.02227	1.51436	1.40599	1.07707	0.281447	0.42928	RNU6-658P
ENSG00000169860	1.25855	1.51431	1.11382	1.35957	0.173967	0.294302	P2RY1
ENSG00000223427	0.530726	1.51416	1.82656	0.828969	0.407122	NA	ENSG00000223427
ENSG00000117598	0.399479	1.51356	2.11988	0.713982	0.475238	NA	PLPPR5
ENSG00000262500	0.395809	1.5134	2.11441	0.715757	0.474141	NA	MAPK8IP1P1
ENSG00000184305	0.509241	1.51289	1.90983	0.792159	0.428268	NA	CCSER1
ENSG00000240770	0.635203	1.51186	1.78333	0.847772	0.396565	NA	C21orf91-OT1
ENSG00000273264	0.801922	1.51144	1.65597	0.912723	0.361388	0.516657	ENSG00000273264
ENSG00000149968	0.92296	1.51107	1.54729	0.976589	0.328773	0.482516	MMP3
ENSG00000237161	0.567037	1.5104	1.75779	0.85926	0.390197	NA	ENSG00000237161
ENSG00000211751	2.4271	1.50985	0.822031	1.83673	0.0662498	0.132315	TRBC1
ENSG00000252010	0.66777	1.50889	1.73281	0.870779	0.383875	NA	SCARNA5
ENSG00000182487	0.43579	1.50868	1.96582	0.767456	0.44281	NA	NCF1B
ENSG00000257607	0.559439	1.50728	1.70752	0.882729	0.377382	NA	ENSG00000257607
ENSG00000231966	1.34023	1.50703	1.40065	1.07595	0.28195	0.429884	LINC02818
ENSG00000206948	0.978767	1.50661	1.48488	1.01463	0.310281	0.461873	SNORA36A
ENSG00000224939	3.6856	1.50648	0.768349	1.96067	0.0499179	0.103366	LINC00184
ENSG00000268565	3.33661	1.50639	0.762034	1.9768	0.0480641	0.0999376	ENSG00000268565
ENSG00000274021	3.26063	1.50456	0.782677	1.92232	0.0545651	0.111768	ENSG00000274021
ENSG00000280067	0.729264	1.50449	1.70984	0.879903	0.378912	0.534352	ENSG00000280067
ENSG00000263426	0.506251	1.50401	1.84782	0.813935	0.415682	NA	RN7SL471P
ENSG00000242849	0.937243	1.50398	1.50896	0.996696	0.318912	0.47158	ALDOAP1
ENSG00000227034	3.42885	1.50244	0.730689	2.05619	0.039764	0.0847094	ENSG00000227034
ENSG00000111249	0.683827	1.50221	1.63645	0.917972	0.358634	NA	CUX2
ENSG00000254990	1.80761	1.5022	1.07855	1.39279	0.163683	0.280369	ENSG00000254990
ENSG00000264125	0.370374	1.50171	2.1501	0.698436	0.484905	NA	ENSG00000264125
ENSG00000243509	213.305	1.50169	0.128736	11.6649	1.92643e-31	2.75909e-30	TNFRSF6B
ENSG00000169218	0.384184	1.50139	2.12986	0.704926	0.480856	NA	RSPO1
ENSG00000232956	388.487	1.50131	0.0740308	20.2795	1.95184e-91	9.6933e-90	SNHG15
ENSG00000119535	0.415679	1.50068	2.08655	0.719215	0.472009	NA	CSF3R
ENSG00000227630	0.647027	1.50057	1.61429	0.929552	0.352603	NA	LINC01132
ENSG00000263338	0.627388	1.50053	1.61629	0.928381	0.35321	NA	ENSG00000263338
ENSG00000275640	0.983743	1.50038	1.42755	1.05102	0.29325	0.442669	MIR6793
ENSG00000257497	1.43603	1.50019	1.18567	1.26527	0.205774	0.336922	ENSG00000257497
ENSG00000218890	0.45548	1.49834	1.93774	0.77324	0.439381	NA	NUFIP1P1
ENSG00000211818	0.452657	1.49811	1.95528	0.766187	0.443565	NA	TRAV39
ENSG00000136160	1.09365	1.49735	1.17635	1.27287	0.203063	0.33345	EDNRB
ENSG00000216331	1.03868	1.49668	1.55229	0.964176	0.334958	0.488966	H1-12P
ENSG00000259062	0.978497	1.49553	1.46546	1.02052	0.307483	0.458688	ACTN1-AS1
ENSG00000100003	599.257	1.49549	0.060238	24.8263	4.65767e-136	4.19527e-134	SEC14L2
ENSG00000206848	0.529795	1.49504	1.83355	0.81538	0.414855	NA	RNU6-890P
ENSG00000152936	2.76092	1.49503	0.864594	1.72917	0.0837787	0.161445	LMNTD1
ENSG00000120129	3533.79	1.49469	0.0339183	44.0673	0	0	DUSP1
ENSG00000244295	4.53202	1.49365	0.657293	2.27242	0.0230611	0.0524979	RPS20P21
ENSG00000273792	1.46686	1.4932	1.35341	1.10328	0.269904	0.415935	ENSG00000273792
ENSG00000251254	1.35737	1.49263	1.07446	1.38919	0.164775	0.28177	GTF2F2P1
ENSG00000252494	0.578378	1.49218	1.74372	0.855743	0.39214	NA	RNU6-126P
ENSG00000279625	0.373931	1.4918	2.14384	0.695856	0.486519	NA	ENSG00000279625
ENSG00000279140	1.227	1.49115	1.3942	1.06954	0.284827	0.433322	ENSG00000279140
ENSG00000279461	0.318707	1.49036	2.2092	0.674616	0.499919	NA	ENSG00000279461
ENSG00000223452	0.324232	1.49023	2.19876	0.677759	0.497924	NA	HMGN2P18
ENSG00000257156	0.342524	1.4898	2.16605	0.687795	0.491582	NA	ENSG00000257156
ENSG00000261055	0.514687	1.48855	1.92762	0.772223	0.439982	NA	ENSG00000261055
ENSG00000255418	0.558284	1.48791	1.89372	0.785706	0.43204	NA	LINC02718
ENSG00000248540	1.62911	1.48786	1.34836	1.10346	0.269826	0.415869	ENSG00000248540
ENSG00000281079	0.390077	1.48722	1.99796	0.744367	0.456654	NA	ENSG00000281079
ENSG00000243478	0.40963	1.48681	1.97533	0.752693	0.451634	NA	AOX2P
ENSG00000184844	0.831712	1.48667	1.59548	0.931803	0.351438	0.506234	CYCSP45
ENSG00000266554	0.671029	1.48662	1.62421	0.915287	0.360041	NA	LINC01443
ENSG00000260828	0.447609	1.48659	1.96342	0.757146	0.448962	NA	HMGB3P32
ENSG00000268204	0.575975	1.48651	1.82697	0.813647	0.415847	NA	ENSG00000268204
ENSG00000267783	0.473905	1.48631	1.94839	0.76284	0.445559	NA	ENSG00000267783
ENSG00000263232	2.11706	1.48617	1.02867	1.44474	0.14853	0.258963	ATP5F1AP3
ENSG00000112053	0.712355	1.48597	1.55499	0.955615	0.339267	0.493515	SLC26A8
ENSG00000248483	0.620498	1.48578	1.79557	0.82747	0.407971	NA	POU5F2
ENSG00000259436	1.85631	1.48563	0.931016	1.59571	0.110554	0.203854	ENSG00000259436
ENSG00000172572	319.357	1.48557	0.076395	19.4459	3.15844e-84	1.4117e-82	PDE3A
ENSG00000100739	9.3116	1.48496	0.499677	2.97185	0.00296011	0.00807301	BDKRB1
ENSG00000168621	16.9054	1.48488	0.324491	4.57604	4.73859e-06	1.83239e-05	GDNF
ENSG00000232553	0.64379	1.48453	1.74623	0.850134	0.395251	NA	CLK2P1
ENSG00000232333	1.39421	1.48446	1.36382	1.08845	0.276396	0.423461	RPS27AP2
ENSG00000235613	0.502416	1.48413	1.84358	0.805027	0.420804	NA	NSRP1P1
ENSG00000170827	0.601659	1.484	1.77957	0.83391	0.404332	NA	CELP
ENSG00000240589	0.691348	1.48379	1.71969	0.862827	0.388233	NA	RN7SL258P
ENSG00000262402	0.505466	1.48377	1.82761	0.81186	0.416872	NA	MCUR1P1
ENSG00000186743	1.14854	1.48295	1.40513	1.05538	0.29125	0.440491	TPI1P3
ENSG00000235214	0.758326	1.48255	1.50815	0.983021	0.325597	0.478954	FAM83C-AS1
ENSG00000251583	0.515912	1.48236	1.77072	0.837154	0.402506	NA	ENSG00000251583
ENSG00000165521	1.96453	1.4821	0.993001	1.49255	0.135555	0.240934	EML5
ENSG00000226253	0.954214	1.48183	1.46641	1.01052	0.312249	0.463957	MRPL35P3
ENSG00000233155	4.10409	1.48172	0.660613	2.24295	0.0249	0.0561982	HMGA1P8
ENSG00000104490	15.2323	1.48164	0.333419	4.44379	8.83893e-06	3.32516e-05	NCALD
ENSG00000170837	1.93309	1.48144	1.02604	1.44385	0.148781	0.259324	GPR27
ENSG00000052749	930.758	1.48133	0.0552604	26.8064	2.7213e-158	3.09927e-156	RRP12
ENSG00000233514	2.61633	1.48109	0.818545	1.80942	0.0703859	0.139389	ENSG00000233514
ENSG00000221491	1.02563	1.48091	1.4683	1.00859	0.313171	0.465151	SNORA2C
ENSG00000225096	0.822247	1.48048	1.70263	0.869525	0.38456	0.540259	ENSG00000225096
ENSG00000225971	0.672834	1.4802	1.69328	0.87416	0.382031	NA	ENSG00000225971
ENSG00000158748	0.624895	1.48004	1.68808	0.876761	0.380617	NA	HTR6
ENSG00000244733	1.21738	1.47935	1.46093	1.01261	0.311247	0.462787	ENSG00000244733
ENSG00000205336	289.098	1.47926	0.081317	18.1912	6.05737e-74	2.27046e-72	ADGRG1
ENSG00000268218	1.28715	1.47922	1.37293	1.07741	0.281296	0.429136	ENSG00000268218
ENSG00000272817	0.879833	1.47745	1.60938	0.918025	0.358606	0.513883	ENSG00000272817
ENSG00000215007	1.49024	1.47703	1.38872	1.06359	0.287516	0.436323	DNAJA1P3
ENSG00000213041	1.13142	1.47672	1.52646	0.967412	0.333338	0.487165	ENSG00000213041
ENSG00000183963	2790.46	1.47661	0.0548042	26.9434	6.81011e-160	7.8695e-158	SMTN
ENSG00000277817	0.811244	1.47605	1.50916	0.978064	0.328043	0.481744	MIR6738
ENSG00000115616	0.885112	1.47522	1.55051	0.951444	0.341379	0.495735	SLC9A2
ENSG00000269482	1.50582	1.47496	1.07748	1.36889	0.171033	0.290229	ENSG00000269482
ENSG00000205683	229.24	1.47315	0.0975855	15.096	1.72091e-51	4.14717e-50	DPF3
ENSG00000186642	34.9486	1.47215	0.223998	6.57218	4.95838e-11	2.87397e-10	PDE2A
ENSG00000213935	2.45573	1.47164	0.925244	1.59055	0.111711	0.205556	RPL22P16
ENSG00000198042	721.653	1.47113	0.0609668	24.1299	1.2126e-128	9.70452e-127	MAK16
ENSG00000168243	4.12673	1.47109	0.802166	1.8339	0.0666688	0.133024	GNG4
ENSG00000135519	2.54734	1.47024	0.941693	1.56127	0.11846	0.21563	KCNH3
ENSG00000164045	141.514	1.46974	0.109571	13.4135	5.03902e-41	9.56486e-40	CDC25A
ENSG00000280278	1.37748	1.46912	1.39979	1.04953	0.293936	0.443394	ENSG00000280278
ENSG00000236200	6.69391	1.469	0.575126	2.55423	0.0106424	0.0261739	KDM4A-AS1
ENSG00000251402	0.521933	1.46723	2.0083	0.730582	0.465035	NA	FAM90A25P
ENSG00000260493	0.683461	1.46712	1.6699	0.878567	0.379636	NA	ENSG00000260493
ENSG00000254512	0.375004	1.46709	2.14246	0.684766	0.493492	NA	PHBP2
ENSG00000283483	0.375004	1.46709	2.14246	0.684766	0.493492	NA	ENSG00000283483
ENSG00000260862	0.374014	1.46688	2.30294	0.636959	0.524152	NA	ENSG00000260862
ENSG00000233242	0.930798	1.46679	1.58417	0.925908	0.354494	0.509223	ENSG00000233242
ENSG00000038382	15415.6	1.46653	0.0358002	40.9643	0	0	TRIO
ENSG00000180525	0.776204	1.4664	1.67425	0.875856	0.381108	0.536587	PRR26
ENSG00000257035	0.255442	1.46632	2.75815	0.53163	0.594982	NA	ENSG00000257035
ENSG00000222032	47.985	1.46588	0.22847	6.41606	1.39847e-10	7.8802e-10	ENSG00000222032
ENSG00000199709	1.61224	1.46583	1.39303	1.05226	0.292682	0.441951	RNU4-23P
ENSG00000111057	9519.16	1.46541	0.0290011	50.5294	0	0	KRT18
ENSG00000272123	1.23823	1.46487	1.47572	0.992654	0.320879	0.473712	ENSG00000272123
ENSG00000157999	2.5265	1.46482	0.878664	1.6671	0.0954952	0.18047	ANKRD61
ENSG00000279106	0.259443	1.46479	2.74357	0.533899	0.593411	NA	ENSG00000279106
ENSG00000188910	0.382876	1.46476	2.29035	0.639535	0.522475	NA	GJB3
ENSG00000234107	0.370552	1.46473	2.14926	0.681505	0.495552	NA	TPT1P1
ENSG00000186529	0.431809	1.46471	2.09714	0.698433	0.484906	NA	CYP4F3
ENSG00000254270	0.684471	1.46468	1.52705	0.959156	0.33748	NA	ERHP1
ENSG00000119614	0.471126	1.46464	1.94323	0.753711	0.451023	NA	VSX2
ENSG00000235272	1.20904	1.46433	1.40312	1.04362	0.296662	0.447022	RAMACL
ENSG00000279075	1.05089	1.46279	1.43965	1.01608	0.309592	0.461051	ENSG00000279075
ENSG00000125089	43.6275	1.46254	0.227198	6.4373	1.21615e-10	6.87248e-10	SH3TC1
ENSG00000225357	0.588936	1.46225	1.62646	0.899038	0.368633	NA	RPF2P1
ENSG00000117525	1354.11	1.46166	0.0597794	24.4508	4.92875e-132	4.18485e-130	F3
ENSG00000235408	15.2149	1.46096	0.353326	4.13487	3.55161e-05	0.000125573	SNORA71B
ENSG00000259946	0.765069	1.46055	1.60233	0.911518	0.362023	0.517185	ENSG00000259946
ENSG00000229944	8.34489	1.45952	0.462514	3.15563	0.00160153	0.004549	EIF4EP2
ENSG00000196581	283.599	1.45797	0.0810221	17.9947	2.14403e-72	7.77795e-71	AJAP1
ENSG00000255355	0.633756	1.45711	1.69975	0.857251	0.391306	NA	ENSG00000255355
ENSG00000230836	0.660623	1.45677	1.74374	0.835428	0.403477	NA	LINC01293
ENSG00000244578	0.622987	1.4567	1.75333	0.830821	0.406075	NA	LINC01391
ENSG00000234006	0.581639	1.45668	1.75682	0.829158	0.407015	NA	DDX39B-AS1
ENSG00000198286	36.9101	1.45667	0.213569	6.82062	9.06463e-12	5.51019e-11	CARD11
ENSG00000140519	0.532745	1.45666	1.76004	0.827625	0.407883	NA	RHCG
ENSG00000260576	0.707531	1.45665	1.76028	0.827515	0.407945	NA	EIF5A2P1
ENSG00000232054	0.564091	1.45662	1.76503	0.825267	0.40922	NA	NPM1P34
ENSG00000228549	0.556523	1.45631	1.81271	0.803387	0.421751	NA	ENSG00000228549
ENSG00000228546	0.490269	1.45613	1.84306	0.790058	0.429494	NA	ENSG00000228546
ENSG00000253194	0.486927	1.45606	1.85497	0.784948	0.432484	NA	ENSG00000253194
ENSG00000259125	0.458701	1.45603	1.86018	0.782734	0.433783	NA	LRP1-AS
ENSG00000274213	2.72625	1.45601	0.913391	1.59407	0.110921	0.204416	ENSG00000274213
ENSG00000255094	0.453851	1.45559	1.9462	0.747912	0.454513	NA	ENSG00000255094
ENSG00000084734	4.61319	1.45547	0.623017	2.33617	0.0194825	0.0451895	GCKR
ENSG00000223910	0.387392	1.45534	2.00327	0.726483	0.467542	NA	ZNF32-AS3
ENSG00000221585	0.376645	1.4553	2.01334	0.722826	0.469787	NA	MIR1226
ENSG00000265345	0.366955	1.45524	2.02625	0.718195	0.472637	NA	MIR5188
ENSG00000123496	0.382541	1.45486	2.13361	0.681876	0.495317	NA	IL13RA2
ENSG00000224437	0.305114	1.45456	2.23441	0.650981	0.515059	NA	PIGUP1
ENSG00000271868	0.804685	1.45406	1.60949	0.903431	0.366297	0.521843	ENSG00000271868
ENSG00000248546	1.02541	1.45404	1.46129	0.995037	0.319718	0.472364	ANP32C
ENSG00000214727	0.255148	1.45395	2.5156	0.577972	0.563283	NA	RPL5P35
ENSG00000240750	1.49918	1.45383	1.42075	1.02328	0.306173	0.457137	RN7SL559P
ENSG00000213085	28.1669	1.4534	0.25358	5.73154	9.95257e-09	4.88028e-08	CFAP45
ENSG00000233929	3.67834	1.45246	0.679245	2.13835	0.0324883	0.0709388	MT1XP1
ENSG00000173110	2.22069	1.45221	0.987139	1.47113	0.141255	0.249027	HSPA6
ENSG00000148082	204.523	1.45203	0.0930562	15.6038	6.85845e-55	1.77563e-53	SHC3
ENSG00000225091	4.45506	1.45172	0.656025	2.21291	0.0269038	0.0600796	SNORA71A
ENSG00000229534	0.699758	1.44919	1.65474	0.875781	0.381149	NA	HNRNPA1P53
ENSG00000254639	5.51413	1.44888	0.625396	2.31675	0.0205175	0.0473584	ENSG00000254639
ENSG00000211767	1.47317	1.44706	1.04654	1.38272	0.166751	0.284553	TRBJ2-3
ENSG00000272354	0.924281	1.44702	1.41402	1.02334	0.306149	0.457137	ENSG00000272354
ENSG00000249417	0.904276	1.44676	1.50511	0.961235	0.336434	0.490509	ENSG00000249417
ENSG00000272678	1.04715	1.44638	1.57705	0.91714	0.359069	0.51433	ENSG00000272678
ENSG00000283143	786.373	1.44631	0.0710378	20.3597	3.80912e-92	1.92397e-90	ENSG00000283143
ENSG00000164736	3.00987	1.44613	0.790707	1.8289	0.0674139	0.134278	SOX17
ENSG00000212309	0.807539	1.44609	1.54252	0.937487	0.348508	0.503155	SNORD70B
ENSG00000233264	1.28825	1.44466	1.43383	1.00755	0.313671	0.465807	ENSG00000233264
ENSG00000163083	4.28313	1.4439	0.681032	2.12016	0.0339926	0.0738491	INHBB
ENSG00000255364	0.796816	1.44313	1.65217	0.873475	0.382404	0.537996	SMILR
ENSG00000137726	0.963873	1.44089	1.53869	0.936439	0.349047	0.503598	FXYD6
ENSG00000237758	4.18101	1.44027	0.76363	1.88608	0.0592843	0.120434	BANF1P3
ENSG00000244153	0.611095	1.43964	1.74737	0.823891	0.410001	NA	WWP1P1
ENSG00000206992	0.508845	1.43862	1.77898	0.808676	0.418702	NA	RNU6-574P
ENSG00000212206	0.680637	1.43832	1.88454	0.763223	0.445331	NA	ENSG00000212206
ENSG00000229211	1.06198	1.43778	1.30032	1.10571	0.268851	0.414799	KCTD9P6
ENSG00000233942	0.626607	1.4374	1.91944	0.748864	0.453939	NA	ENSG00000233942
ENSG00000260389	0.625094	1.43692	1.83543	0.782877	0.433699	NA	WBP11P1
ENSG00000225857	0.506293	1.43673	1.8422	0.7799	0.43545	NA	LINC02816
ENSG00000240524	0.501691	1.4365	1.85043	0.776305	0.437569	NA	ENSG00000240524
ENSG00000258945	0.507763	1.43646	1.85178	0.775718	0.437916	NA	ENSG00000258945
ENSG00000229162	0.483244	1.43629	1.85794	0.773054	0.43949	NA	ENSG00000229162
ENSG00000225839	0.444117	1.43588	1.87318	0.766543	0.443353	NA	TRMT2B-AS1
ENSG00000100522	1887.35	1.43574	0.040667	35.3047	4.9671e-273	1.56887e-270	GNPNAT1
ENSG00000174482	0.427535	1.43553	1.88629	0.761031	0.446638	NA	LINGO2
ENSG00000100558	234.515	1.43505	0.0895964	16.0168	9.75773e-58	2.65996e-56	PLEK2
ENSG00000256356	10.9991	1.43478	0.423442	3.38837	0.000703082	0.00210321	HSPA8P5
ENSG00000281103	0.479977	1.43367	2.08008	0.689238	0.490673	NA	TRG-AS1
ENSG00000226963	0.435908	1.43358	1.96573	0.729285	0.465827	NA	ENSG00000226963
ENSG00000057019	12189.2	1.4334	0.0255281	56.1498	0	0	DCBLD2
ENSG00000148204	0.451797	1.43338	1.97411	0.726092	0.467783	NA	CRB2
ENSG00000196209	0.434799	1.43331	1.97731	0.724878	0.468527	NA	SIRPB2
ENSG00000231341	1.26511	1.43285	1.30506	1.09792	0.272239	0.418526	VDAC1P6
ENSG00000108244	4.35601	1.43255	0.703694	2.03576	0.0417744	0.0884356	KRT23
ENSG00000138622	1.00011	1.43249	1.38333	1.03554	0.300417	0.451215	HCN4
ENSG00000198106	5.99967	1.43236	0.557143	2.5709	0.0101433	0.025058	ENSG00000198106
ENSG00000164530	0.367987	1.43229	2.02429	0.70755	0.479225	NA	PI16
ENSG00000270140	0.355925	1.43197	2.03961	0.70208	0.482629	NA	ENSG00000270140
ENSG00000213467	0.702502	1.43193	1.57498	0.909171	0.36326	NA	HMGB1P37
ENSG00000102879	45.1437	1.43166	0.196456	7.28747	3.15838e-13	2.1052e-12	CORO1A
ENSG00000242578	1.18572	1.4314	1.44023	0.993869	0.320287	0.473051	ENSG00000242578
ENSG00000197106	26.5158	1.43077	0.267912	5.34045	9.27147e-08	4.19625e-07	SLC6A17
ENSG00000110848	3.12943	1.43043	0.862227	1.659	0.0971163	0.183066	CD69
ENSG00000227382	1.03948	1.43041	1.47085	0.97251	0.330797	0.484617	EIF4A2P2
ENSG00000073734	0.376622	1.43006	2.1401	0.66822	0.503993	NA	ABCB11
ENSG00000178105	813.003	1.42895	0.0534558	26.7315	2.02508e-157	2.24169e-155	DDX10
ENSG00000280554	0.31334	1.42878	2.21687	0.6445	0.519251	NA	ENSG00000280554
ENSG00000202529	0.31334	1.42878	2.21687	0.6445	0.519251	NA	SNORD18B
ENSG00000160818	811.803	1.42854	0.0505644	28.2518	1.35252e-175	1.83085e-173	GPATCH4
ENSG00000109956	1.30677	1.42843	1.22161	1.1693	0.242283	0.382502	B3GAT1
ENSG00000236347	0.901725	1.42713	1.59691	0.893681	0.371493	0.527595	ENSG00000236347
ENSG00000104783	281.191	1.42611	0.0940153	15.1689	5.67786e-52	1.38217e-50	KCNN4
ENSG00000267526	0.583289	1.426	1.82883	0.779732	0.435549	NA	ENSG00000267526
ENSG00000226161	1.05536	1.42564	1.28906	1.10595	0.268749	0.414789	EIF4A1P5
ENSG00000213063	0.489519	1.42499	1.85802	0.76694	0.443117	NA	RPL29P7
ENSG00000137869	1.4006	1.42326	1.10214	1.29137	0.196577	0.325144	CYP19A1
ENSG00000266320	0.504691	1.42309	1.91789	0.74201	0.458081	NA	MIR3909
ENSG00000188277	3.75389	1.42277	0.722404	1.96949	0.0488967	0.1015	C15orf62
ENSG00000214810	1.00381	1.42254	1.33348	1.06678	0.286069	0.434766	CYCSP55
ENSG00000145777	73.1538	1.42167	0.178405	7.96874	1.60303e-15	1.21091e-14	TSLP
ENSG00000270333	0.248198	1.42158	3.10251	0.458203	0.646807	NA	ENSG00000270333
ENSG00000213318	0.429555	1.42144	1.97647	0.719181	0.472029	NA	ENSG00000213318
ENSG00000119139	1168.86	1.42138	0.057771	24.6036	1.1554e-133	9.95279e-132	TJP2
ENSG00000120800	1138.03	1.41979	0.0650379	21.8302	1.19783e-105	7.14748e-104	UTP20
ENSG00000277382	1.79382	1.41947	1.10383	1.28595	0.19846	0.327618	ENSG00000277382
ENSG00000249215	0.644555	1.41846	1.68219	0.843221	0.399105	NA	NCOA4P4
ENSG00000261043	0.406746	1.41831	2.10832	0.672718	0.501127	NA	ENSG00000261043
ENSG00000242757	0.483221	1.41803	1.9205	0.738365	0.460293	NA	ENSG00000242757
ENSG00000147160	0.319637	1.41673	4.29129	0.330141	0.741293	NA	AWAT2
ENSG00000155719	0.605285	1.4158	1.6988	0.833413	0.404612	NA	OTOA
ENSG00000128591	13570.5	1.41524	0.0644514	21.9582	7.22972e-107	4.39141e-105	FLNC
ENSG00000280211	2.06581	1.41424	0.956227	1.47898	0.139147	0.246007	ENSG00000280211
ENSG00000184350	0.335833	1.41421	2.34169	0.603928	0.545892	NA	MRGPRE
ENSG00000136573	8.9753	1.4137	0.476675	2.96574	0.00301953	0.00822085	BLK
ENSG00000130826	1412.8	1.41368	0.045966	30.7549	1.05023e-207	1.8706e-205	DKC1
ENSG00000259396	0.31271	1.41349	2.39279	0.590728	0.554702	NA	ENSG00000259396
ENSG00000237775	0.302852	1.41318	2.41626	0.584862	0.558641	NA	DDR1-DT
ENSG00000151948	0.745546	1.41264	1.74216	0.810853	0.41745	0.573374	GLT1D1
ENSG00000197646	323.183	1.4118	0.0812642	17.373	1.32141e-67	4.41509e-66	PDCD1LG2
ENSG00000253190	0.574643	1.41168	1.79955	0.784467	0.432766	NA	ENSG00000253190
ENSG00000189212	2.58083	1.41164	0.831971	1.69674	0.0897459	0.17134	DPY19L2P1
ENSG00000229468	0.565325	1.41118	1.76343	0.800245	0.423569	NA	RPL39P18
ENSG00000205364	9.09184	1.41082	0.449963	3.13541	0.00171612	0.0048547	MT1M
ENSG00000268001	6.92589	1.40955	0.515671	2.73344	0.00626773	0.0161195	CARD8-AS1
ENSG00000213333	0.246537	1.40935	2.78832	0.505446	0.613245	NA	NPM1P50
ENSG00000146374	0.633661	1.40914	1.79486	0.785095	0.432398	NA	RSPO3
ENSG00000237624	1.41634	1.40803	1.20924	1.16439	0.244264	0.384809	OXCT2P1
ENSG00000271029	1.20584	1.40789	1.48	0.951281	0.341462	0.495795	ENSG00000271029
ENSG00000276576	0.480755	1.40771	1.8664	0.75424	0.450705	NA	MRPL30P1
ENSG00000260941	1.58186	1.40614	0.972163	1.44641	0.148063	0.258301	LINC00622
ENSG00000177688	1.09899	1.40604	1.26764	1.10919	0.26735	0.413036	SUMO4
ENSG00000224401	0.497604	1.40595	1.84779	0.760883	0.446727	NA	RPL7P57
ENSG00000204531	1.09454	1.40541	1.27157	1.10525	0.26905	0.414998	POU5F1
ENSG00000224004	1.38768	1.40443	1.15063	1.22058	0.222245	0.35822	ATP5F1CP1
ENSG00000169291	3.35165	1.40429	0.862768	1.62766	0.103597	0.193258	SHE
ENSG00000279539	2.86636	1.40299	0.946638	1.48208	0.138319	0.244928	ENSG00000279539
ENSG00000131203	0.856114	1.40162	1.63251	0.858565	0.39058	0.54648	IDO1
ENSG00000163376	46.8327	1.4012	0.206821	6.77495	1.2445e-11	7.49581e-11	KBTBD8
ENSG00000182327	0.4736	1.40098	1.94225	0.721318	0.470714	NA	GLTPD2
ENSG00000229758	0.439416	1.39986	1.96583	0.712094	0.476407	NA	DYNLT3P2
ENSG00000226642	0.437947	1.39976	1.96799	0.711264	0.476921	NA	ACTG1P12
ENSG00000251536	5.43657	1.39901	0.624503	2.2402	0.0250777	0.0565292	ENSG00000251536
ENSG00000229334	62.7227	1.39765	0.198503	7.04093	1.90961e-12	1.21408e-11	ENSG00000229334
ENSG00000253837	27.5828	1.39718	0.283799	4.92311	8.5178e-07	3.55681e-06	ENSG00000253837
ENSG00000224773	2.34193	1.3956	0.888697	1.57039	0.116325	0.212593	HSPA8P7
ENSG00000280143	1510.2	1.39492	0.042811	32.5833	7.07068e-233	1.5509e-230	ENSG00000280143
ENSG00000221533	0.43846	1.39473	2.08724	0.668218	0.503994	NA	MIR1184-1
ENSG00000260860	0.362411	1.39458	2.15954	0.645779	0.518423	NA	ENSG00000260860
ENSG00000258944	6.70377	1.39438	0.519287	2.68518	0.00724913	0.0184076	ENSG00000258944
ENSG00000113319	61.5337	1.39407	0.186209	7.48661	7.06765e-14	4.88548e-13	RASGRF2
ENSG00000279711	0.738944	1.39403	1.7587	0.792645	0.427985	0.583347	ENSG00000279711
ENSG00000137571	1.78845	1.39283	1.08116	1.28827	0.197651	0.32651	SLCO5A1
ENSG00000250564	0.371758	1.39262	2.14504	0.649228	0.516191	NA	ENSG00000250564
ENSG00000255750	0.370124	1.39254	2.14739	0.648481	0.516674	NA	ENSG00000255750
ENSG00000226970	1.20965	1.3925	1.12589	1.2368	0.216163	0.350323	ENSG00000226970
ENSG00000206633	0.367977	1.39244	2.15009	0.64762	0.517231	NA	SNORA80B
ENSG00000175513	0.362377	1.39213	2.15918	0.644748	0.51909	NA	TSGA10IP
ENSG00000158050	15.4956	1.39178	0.377522	3.68662	0.000227256	0.000727889	DUSP2
ENSG00000136999	30.5876	1.39174	0.234613	5.93208	2.99124e-09	1.52255e-08	CCN3
ENSG00000232385	2.24526	1.39107	0.939759	1.48024	0.138809	0.245588	RPS3AP25
ENSG00000236546	2.84263	1.38999	0.860051	1.61617	0.106058	0.196956	MYCL-AS1
ENSG00000225308	0.644853	1.38867	1.74141	0.797444	0.425193	NA	ASS1P11
ENSG00000214407	3.3235	1.38828	0.883327	1.57164	0.116033	0.21214	LINC02085
ENSG00000275162	0.301685	1.38684	2.41778	0.573599	0.566239	NA	ENSG00000275162
ENSG00000124251	0.300051	1.38674	2.4218	0.572607	0.566911	NA	TP53TG5
ENSG00000179136	10.7362	1.38651	0.407139	3.40549	0.000660443	0.00198342	LINC00670
ENSG00000108179	1349.56	1.38646	0.0515943	26.8724	4.61434e-159	5.30626e-157	PPIF
ENSG00000243720	0.319417	1.38576	2.376	0.583229	0.559739	NA	RPL21P127
ENSG00000187715	0.316674	1.3856	2.38221	0.581644	0.560807	NA	KBTBD12
ENSG00000218347	0.534356	1.38478	1.77916	0.778332	0.436373	NA	HNRNPA1P1
ENSG00000277692	1.28441	1.38474	1.33564	1.03676	0.299847	0.450474	ENSG00000277692
ENSG00000212743	1.14036	1.38425	1.30585	1.06003	0.289129	0.438207	LINC02656
ENSG00000196611	1.54549	1.38336	1.12909	1.2252	0.220502	0.356017	MMP1
ENSG00000175175	18.4324	1.38333	0.343912	4.02233	5.76257e-05	0.000198877	PPM1E
ENSG00000105738	982.844	1.38298	0.0576161	24.0034	2.56345e-127	2.01078e-125	SIPA1L3
ENSG00000122641	10402.3	1.38145	0.035575	38.832	0	0	INHBA
ENSG00000229091	11.2962	1.38111	0.445815	3.09795	0.00194863	0.00546607	HSPA8P8
ENSG00000182901	12.3316	1.38065	0.386139	3.57553	0.000349518	0.00109073	RGS7
ENSG00000258778	0.570263	1.38004	1.82887	0.754585	0.450498	NA	ENSG00000258778
ENSG00000256006	5.1344	1.37998	0.543661	2.53831	0.0111388	0.0272646	ENSG00000256006
ENSG00000196273	0.537498	1.37982	1.83133	0.753453	0.451177	NA	LINC00523
ENSG00000205955	1.32629	1.37979	1.23817	1.11438	0.265118	0.4102	HSP90AA5P
ENSG00000251682	0.242399	1.37908	2.80259	0.492075	0.622667	NA	ENSG00000251682
ENSG00000236667	0.240993	1.37899	2.80826	0.491048	0.623392	NA	ENSG00000236667
ENSG00000276571	3.23703	1.37888	0.750243	1.83791	0.0660754	0.132088	ENSG00000276571
ENSG00000206824	0.260359	1.37849	2.73564	0.503899	0.614332	NA	ENSG00000206824
ENSG00000276809	1.23701	1.37842	1.33382	1.03344	0.301399	0.45226	ENSG00000276809
ENSG00000223442	0.241033	1.37736	2.80805	0.490506	0.623776	NA	TH2LCRR
ENSG00000145832	0.487018	1.37691	1.8643	0.738568	0.460169	NA	SLC25A48
ENSG00000231915	0.477949	1.37652	1.86892	0.736529	0.461409	NA	SALL4P5
ENSG00000109832	0.559835	1.37283	1.914	0.717254	0.473217	NA	DDX25
ENSG00000255498	1.46278	1.37267	1.13002	1.21473	0.224469	0.36097	ENSG00000255498
ENSG00000130751	56.8126	1.37264	0.198998	6.89778	5.28204e-12	3.26189e-11	NPAS1
ENSG00000177234	4.60668	1.37215	0.585738	2.34261	0.0191494	0.0445086	LINC01561
ENSG00000138347	94.235	1.37138	0.147884	9.27337	1.80363e-20	1.71522e-19	MYPN
ENSG00000196933	1.64438	1.37092	1.27223	1.07757	0.281227	0.429059	RPS26P11
ENSG00000243160	1.05522	1.3709	1.68389	0.814127	0.415572	0.571656	ENSG00000243160
ENSG00000231544	0.487315	1.36968	1.95543	0.700453	0.483645	NA	RSL24D1P11
ENSG00000227076	1.67164	1.3694	1.20691	1.13463	0.25653	0.399693	ENSG00000227076
ENSG00000241269	0.467689	1.36923	1.96156	0.698034	0.485156	NA	ENSG00000241269
ENSG00000154928	10.3581	1.36911	0.419873	3.26076	0.00111112	0.0032316	EPHB1
ENSG00000223795	0.468858	1.36884	1.96693	0.695924	0.486476	NA	ENSG00000223795
ENSG00000240776	1.53715	1.36867	1.09989	1.24438	0.213361	0.34647	ENSG00000240776
ENSG00000228285	1.57642	1.36592	1.06703	1.28012	0.200504	0.33021	LYPLA2P1
ENSG00000213386	0.9204	1.36592	1.40022	0.975506	0.329309	0.483035	ENSG00000213386
ENSG00000115946	623.092	1.36401	0.0607517	22.4522	1.21747e-111	7.92328e-110	PNO1
ENSG00000127951	1.79634	1.36347	1.10105	1.23834	0.21559	0.349539	FGL2
ENSG00000127325	5.92743	1.36138	0.536737	2.5364	0.0111999	0.0273858	BEST3
ENSG00000259895	3.51002	1.36083	0.786221	1.73085	0.0834781	0.160996	ENSG00000259895
ENSG00000229056	13.1182	1.36051	0.391842	3.47209	0.000516414	0.00157241	HECW2-AS1
ENSG00000115919	11.5952	1.36033	0.393268	3.45903	0.000542121	0.00164582	KYNU
ENSG00000230747	0.423394	1.36021	2.0994	0.647906	0.517046	NA	ENSG00000230747
ENSG00000106366	155304	1.35977	0.0348281	39.0422	0	0	SERPINE1
ENSG00000123689	705.463	1.35906	0.063608	21.3662	2.75446e-101	1.54989e-99	G0S2
ENSG00000156453	23.963	1.35862	0.274324	4.95263	7.32188e-07	3.07641e-06	PCDH1
ENSG00000273618	0.394414	1.35787	2.14021	0.63446	0.525781	NA	ENSG00000273618
ENSG00000261220	13.0653	1.35719	0.365705	3.71115	0.000206316	0.000663796	ENSG00000261220
ENSG00000201302	12.433	1.35654	0.401726	3.37677	0.000733415	0.0021887	SNORA65
ENSG00000011201	23.6085	1.35594	0.262141	5.17257	2.30902e-07	1.01331e-06	ANOS1
ENSG00000241739	0.350796	1.35588	2.17741	0.622703	0.53348	NA	ENSG00000241739
ENSG00000277597	1.6422	1.35581	1.09819	1.23459	0.216984	0.351428	ENSG00000277597
ENSG00000033867	2746.45	1.35513	0.0420444	32.2308	6.52896e-228	1.36871e-225	SLC4A7
ENSG00000245112	1.66868	1.35297	1.19724	1.13007	0.258446	0.402043	SMARCA5-AS1
ENSG00000279838	1.75634	1.35075	1.15112	1.17342	0.240626	0.380673	ENSG00000279838
ENSG00000180535	1.49514	1.34987	1.06676	1.26539	0.20573	0.336873	BHLHA15
ENSG00000089127	29.4203	1.34822	0.320888	4.20154	2.6511e-05	9.49819e-05	OAS1
ENSG00000271967	0.692234	1.34607	1.8651	0.721714	0.47047	NA	ENSG00000271967
ENSG00000267512	0.305228	1.34554	2.40728	0.558948	0.576197	NA	ENSG00000267512
ENSG00000261476	2.17092	1.34492	1.04297	1.28951	0.197221	0.326026	ENSG00000261476
ENSG00000257477	0.294253	1.34451	2.43447	0.552283	0.580755	NA	LINC01154
ENSG00000271781	1.78569	1.34403	1.08318	1.24082	0.214671	0.348287	ENSG00000271781
ENSG00000237757	1.36722	1.34348	1.14618	1.17214	0.241142	0.381208	EEF1A1P30
ENSG00000273077	1.0649	1.34306	1.24062	1.08257	0.279	0.426431	ENSG00000273077
ENSG00000261760	1.78271	1.34257	1.14964	1.16782	0.242879	0.383188	ENSG00000261760
ENSG00000152270	1.61312	1.34239	1.01497	1.32259	0.18597	0.310974	PDE3B
ENSG00000236824	12.5882	1.34188	0.485671	2.76294	0.00572838	0.0148533	BCYRN1
ENSG00000273763	1.77966	1.33999	1.04141	1.28671	0.198195	0.327204	ENSG00000273763
ENSG00000214027	1.27654	1.33857	1.29934	1.03019	0.302921	0.453854	ARPC3P5
[truncated: 33,759 more rows]

## Sheet: 24h vs basal
	baseMean	log2FoldChange	lfcSE	stat	pvalue	padj	gene
ENSG00000164744	1.44751	3.71379	1.35725	2.73626	0.00621421	NA	SUN3
ENSG00000262681	1.0149	3.54808	1.4396	2.46463	0.0137155	NA	ENSG00000262681
ENSG00000229785	0.950451	3.51071	1.50892	2.32664	0.0199845	NA	SLC25A38P1
ENSG00000223599	1.32562	3.39876	1.45037	2.34338	0.0191099	NA	ENSG00000223599
ENSG00000273473	2.64353	3.39668	1.20496	2.81891	0.00481863	NA	ENSG00000273473
ENSG00000254665	1.02757	3.37865	1.46195	2.31106	0.0208295	NA	ENSG00000254665
ENSG00000227492	1.90993	3.32649	1.34333	2.4763	0.0132751	NA	ENSG00000227492
ENSG00000278448	0.626188	3.29476	1.82378	1.80655	0.0708323	NA	ENSG00000278448
ENSG00000275485	1.97064	3.27555	1.24905	2.62242	0.00873067	NA	ENSG00000275485
ENSG00000281920	1.68417	3.25786	1.30563	2.49525	0.0125869	NA	ENSG00000281920
ENSG00000250332	0.952317	3.24442	1.47043	2.20644	0.0273531	NA	ENSG00000250332
ENSG00000252768	0.815681	3.2252	1.56194	2.06486	0.0389361	NA	RNU6-856P
ENSG00000248374	0.488924	3.21367	1.82886	1.7572	0.0788842	NA	ENSG00000248374
ENSG00000254739	2.2559	3.17659	1.18911	2.6714	0.00755349	NA	ENSG00000254739
ENSG00000230869	2.81225	3.17487	1.16498	2.72525	0.00642521	NA	AGAP10P
ENSG00000250050	0.6405	3.15072	1.86514	1.68927	0.0911677	NA	MTND4P9
ENSG00000239920	0.556511	3.11571	1.79533	1.73545	0.0826612	NA	ENSG00000239920
ENSG00000170590	0.438331	3.09524	3.38653	0.913984	0.360725	NA	ENSG00000170590
ENSG00000251815	0.515504	3.07619	2.04654	1.50312	0.132809	NA	SNORD116-26
ENSG00000233018	0.555374	3.00572	1.77716	1.6913	0.0907792	NA	ENSG00000233018
ENSG00000261103	2.73801	2.99092	1.27882	2.33882	0.0193446	NA	ENSG00000261103
ENSG00000241088	0.422537	2.9906	2.07978	1.43794	0.150451	NA	RPL17P44
ENSG00000105679	0.851307	2.98412	1.48227	2.01322	0.0440919	NA	GAPDHS
ENSG00000269964	0.534764	2.96615	1.76422	1.68128	0.0927078	NA	MEI4
ENSG00000242094	0.780046	2.96089	1.56258	1.89487	0.0581095	NA	FOXP1-IT1
ENSG00000239494	0.537533	2.95895	1.68486	1.75619	0.0790556	NA	RN7SL333P
ENSG00000272678	1.04715	2.91877	1.41534	2.06224	0.0391846	NA	ENSG00000272678
ENSG00000275449	0.955758	2.90252	1.45499	1.99487	0.0460569	NA	MIR6859-3
ENSG00000134339	0.791254	2.88629	1.49183	1.93474	0.0530227	NA	SAA2
ENSG00000240750	1.49918	2.8806	1.31486	2.19079	0.0284667	NA	RN7SL559P
ENSG00000227218	0.43452	2.85307	2.13448	1.33666	0.181335	NA	ENSG00000227218
ENSG00000242829	0.587714	2.84664	1.91808	1.48411	0.137779	NA	RPS26P21
ENSG00000267293	1.07324	2.82825	1.66395	1.69972	0.089184	NA	ENSG00000267293
ENSG00000182459	1.06985	2.81091	1.491	1.88525	0.0593965	NA	TEX19
ENSG00000272247	0.896972	2.77685	1.53076	1.81403	0.0696733	NA	ENSG00000272247
ENSG00000133661	2.20098	2.77266	1.12974	2.45424	0.0141182	NA	SFTPD
ENSG00000199436	1.02396	2.76812	1.52057	1.82045	0.0686904	NA	SNORD9
ENSG00000237721	0.496815	2.76238	1.84871	1.49422	0.135117	NA	ENSG00000237721
ENSG00000053328	0.608496	2.75429	1.79647	1.53317	0.125233	NA	METTL24
ENSG00000122711	0.624906	2.74902	1.63948	1.67676	0.0935887	NA	SPINK4
ENSG00000237868	0.417254	2.73841	3.56394	0.768366	0.44227	NA	ENSG00000237868
ENSG00000248540	1.62911	2.73811	1.24667	2.19634	0.0280675	NA	ENSG00000248540
ENSG00000262533	0.670855	2.73599	1.60841	1.70106	0.0889319	NA	ENSG00000262533
ENSG00000184115	0.949365	2.72497	1.49766	1.81949	0.0688369	NA	ENSG00000184115
ENSG00000255071	0.734939	2.72405	1.52119	1.79073	0.0733366	NA	SAA2-SAA4
ENSG00000224302	0.744882	2.72399	1.52023	1.79183	0.0731608	NA	ENSG00000224302
ENSG00000080618	0.485507	2.71967	1.74411	1.55935	0.118914	NA	CPB2
ENSG00000271963	0.492123	2.70633	1.83025	1.47866	0.13923	NA	ENSG00000271963
ENSG00000150048	0.427126	2.70076	4.25631	0.634529	0.525735	NA	CLEC1A
ENSG00000275438	0.777997	2.69952	1.60335	1.68367	0.0922457	NA	ENSG00000275438
ENSG00000266446	0.784506	2.69791	1.57041	1.71797	0.0858024	NA	ENSG00000266446
ENSG00000223540	0.48362	2.69756	1.75182	1.53986	0.123594	NA	RPS15AP5
ENSG00000231394	0.476628	2.69696	3.67797	0.733275	0.463391	NA	ENSG00000231394
ENSG00000224430	0.732354	2.69174	1.61466	1.66707	0.0955014	NA	MKRN5P
ENSG00000225675	1.35035	2.67976	1.4146	1.89435	0.0581782	NA	LINC01771
ENSG00000268081	1.04315	2.67495	1.44595	1.84996	0.0643195	NA	ENSG00000268081
ENSG00000231966	1.34023	2.67231	1.3071	2.04446	0.0409084	NA	LINC02818
ENSG00000233319	0.546	2.67104	1.82448	1.464	0.143194	NA	PPIAP32
ENSG00000255394	0.937738	2.66981	1.46314	1.82472	0.0680438	NA	C8orf49
ENSG00000132517	1.13884	2.66962	1.37157	1.94639	0.0516075	NA	SLC52A1
ENSG00000234017	1.27983	2.65969	1.39396	1.90801	0.0563893	NA	ENSG00000234017
ENSG00000174225	0.959701	2.6503	1.47026	1.80261	0.0714497	NA	ARL13A
ENSG00000143365	0.690846	2.65001	1.6029	1.65325	0.0982791	NA	RORC
ENSG00000187559	0.412127	2.64886	4.25814	0.622069	0.533896	NA	FOXD4L3
ENSG00000204352	0.970189	2.6471	1.41285	1.87359	0.0609866	NA	C9orf129
ENSG00000267469	0.691929	2.64576	1.68875	1.5667	0.117186	NA	ENSG00000267469
ENSG00000243988	1.14278	2.63564	1.44278	1.82678	0.0677335	NA	RPS24P17
ENSG00000270761	1.16585	2.62862	1.45931	1.80127	0.0716599	NA	ENSG00000270761
ENSG00000235296	0.763043	2.62632	1.6801	1.5632	0.118007	NA	ENSG00000235296
ENSG00000243904	1.59365	2.62618	1.35266	1.94149	0.0521992	NA	RPSAP5
ENSG00000138135	0.745926	2.61909	1.59025	1.64696	0.0995656	NA	CH25H
ENSG00000258153	0.540978	2.6137	1.91657	1.36374	0.17265	NA	HSPE1P4
ENSG00000278029	1.35973	2.60739	1.29079	2.02	0.043383	NA	ENSG00000278029
ENSG00000232316	0.458464	2.60454	2.12978	1.22292	0.221361	NA	LINC02518
ENSG00000228146	0.384553	2.60183	2.21114	1.17669	0.239319	NA	CASP16P
ENSG00000176563	0.661775	2.55876	1.72092	1.48685	0.137053	NA	CNTD1
ENSG00000273733	1.78607	2.55836	1.08319	2.36188	0.0181825	NA	ENSG00000273733
ENSG00000257957	0.329911	2.54605	4.26197	0.597387	0.550249	NA	QRSL1P3
ENSG00000277999	0.528018	2.54371	3.83785	0.662795	0.507462	NA	ENSG00000277999
ENSG00000273792	1.46686	2.53922	1.26162	2.01266	0.04415	NA	ENSG00000273792
ENSG00000229869	0.758415	2.53779	1.51134	1.67917	0.0931196	NA	ENSG00000229869
ENSG00000243160	1.05522	2.52622	1.54345	1.63673	0.101686	NA	ENSG00000243160
ENSG00000121858	0.526782	2.52596	1.88433	1.34051	0.180081	NA	TNFSF10
ENSG00000230733	0.661626	2.52366	1.75464	1.43827	0.150357	NA	ENSG00000230733
ENSG00000227363	1.6585	2.52272	1.32972	1.89717	0.0578052	NA	ENSG00000227363
ENSG00000164764	0.758426	2.51763	1.55432	1.61977	0.105282	NA	SBSPON
ENSG00000203414	0.752831	2.51582	1.51195	1.66396	0.0961201	NA	BTBD7P1
ENSG00000131097	0.31901	2.50264	2.33188	1.07323	0.283167	NA	HIGD1B
ENSG00000235631	0.719899	2.50154	1.72023	1.45419	0.145894	NA	RNF148
ENSG00000070193	0.522022	2.5014	1.97584	1.26599	0.205516	NA	FGF10
ENSG00000199709	1.61224	2.50078	1.30213	1.92053	0.0547915	NA	RNU4-23P
ENSG00000187260	0.759803	2.50032	1.6389	1.52561	0.127108	NA	WDR86
ENSG00000214108	0.402709	2.49314	2.05004	1.21614	0.223931	NA	TPT1P5
ENSG00000179846	1.52263	2.48971	1.34365	1.85295	0.0638897	NA	NKPD1
ENSG00000245750	0.80342	2.48744	1.47434	1.68715	0.0915737	NA	DRAIC
ENSG00000213041	1.13142	2.4866	1.39206	1.78627	0.0740553	NA	ENSG00000213041
ENSG00000280121	0.718525	2.48043	1.81338	1.36785	0.17136	NA	ENSG00000280121
ENSG00000251221	0.523781	2.47794	1.97219	1.25644	0.208957	NA	LINC01337
ENSG00000233242	0.930798	2.4741	1.45428	1.70125	0.0888961	NA	ENSG00000233242
ENSG00000207993	0.381214	2.46487	2.25963	1.09083	0.275348	NA	MIR134
ENSG00000231173	0.457145	2.45899	2.05538	1.19637	0.231552	NA	ENSG00000231173
ENSG00000137707	0.310837	2.45861	2.34696	1.04757	0.294836	NA	BTG4
ENSG00000232860	1.43137	2.45572	1.3346	1.84005	0.0657614	NA	SMG7-AS1
ENSG00000257553	1.31184	2.45492	1.3455	1.82454	0.0680699	NA	ENSG00000257553
ENSG00000283235	0.903311	2.4526	1.49639	1.63902	0.101209	NA	ENSG00000283235
ENSG00000251031	0.429932	2.45143	2.03384	1.20532	0.228079	NA	ENSG00000251031
ENSG00000267325	1.6411	2.44337	1.26347	1.93385	0.0531317	NA	LINC01415
ENSG00000259153	0.580561	2.44179	1.64512	1.48426	0.137739	NA	ENSG00000259153
ENSG00000204010	0.30387	2.44009	2.36207	1.03303	0.30159	NA	IFIT1B
ENSG00000204866	0.430172	2.43574	2.04202	1.19281	0.232943	NA	IGFL2
ENSG00000261823	0.43794	2.43553	2.03008	1.19972	0.230247	NA	ENSG00000261823
ENSG00000228599	0.447331	2.433	1.90631	1.27629	0.201853	NA	RPL7P52
ENSG00000227431	0.239874	2.43248	3.07432	0.791226	0.428812	NA	CSE1L-AS1
ENSG00000196071	0.368143	2.43217	4.26653	0.570058	0.568638	NA	OR2L13
ENSG00000223838	0.927145	2.43022	1.56046	1.55737	0.119382	NA	ENSG00000223838
ENSG00000236861	0.525525	2.42962	1.77862	1.36601	0.171934	NA	BET1-AS1
ENSG00000227195	0.811041	2.42243	1.59249	1.52116	0.12822	NA	MIR663AHG
ENSG00000215016	0.561511	2.42183	1.76061	1.37557	0.168955	NA	RPL24P7
ENSG00000260798	0.359551	2.41923	2.10845	1.1474	0.251216	NA	ENSG00000260798
ENSG00000105251	0.91435	2.41582	1.51913	1.59027	0.111775	NA	SHD
ENSG00000229765	0.23531	2.40858	2.52632	0.953393	0.340391	NA	ENSG00000229765
ENSG00000261039	0.447223	2.40637	3.45302	0.696888	0.485873	NA	LINC02544
ENSG00000271321	0.362136	2.40578	1.97351	1.21904	0.222831	NA	CTAGE6
ENSG00000175664	0.364629	2.40576	1.97029	1.22102	0.222079	NA	TEX26
ENSG00000185332	0.369039	2.40574	1.9687	1.222	0.221709	NA	ENSG00000185332
ENSG00000233183	0.554809	2.40384	1.76813	1.35954	0.173975	NA	ENSG00000233183
ENSG00000240759	1.69538	2.40355	1.25633	1.91314	0.0557297	NA	RPS27P21
ENSG00000251340	0.571168	2.40259	1.66987	1.43879	0.15021	NA	MTCYBP35
ENSG00000224067	0.876127	2.4021	1.63722	1.46719	0.142325	NA	ENSG00000224067
ENSG00000275901	0.696827	2.40158	1.60459	1.4967	0.134472	NA	ENSG00000275901
ENSG00000087495	0.61989	2.40143	1.59552	1.5051	0.132298	NA	PHACTR3
ENSG00000143452	0.232567	2.39472	2.79329	0.857313	0.391272	NA	HORMAD1
ENSG00000019169	0.232567	2.39472	2.79329	0.857313	0.391272	NA	MARCO
ENSG00000244378	0.359393	2.39413	2.10715	1.13619	0.255877	NA	RPS2P45
ENSG00000265282	0.428501	2.39403	2.03734	1.17508	0.239965	NA	ENSG00000265282
ENSG00000265954	0.501072	2.3912	1.87605	1.2746	0.202453	NA	MIR4749
ENSG00000228820	0.288155	2.3881	2.62751	0.908882	0.363413	NA	RPSAP1
ENSG00000207585	0.928622	2.38239	1.71456	1.3895	0.16468	NA	MIR181D
ENSG00000228830	0.539777	2.3764	1.78664	1.3301	0.183486	NA	ENSG00000228830
ENSG00000273365	0.356355	2.37565	2.27871	1.04254	0.297161	NA	ENSG00000273365
ENSG00000250362	0.502265	2.36762	1.79218	1.32109	0.186473	NA	ENSG00000250362
ENSG00000236824	12.5882	2.36747	0.459115	5.1566	2.51473e-07	NA	BCYRN1
ENSG00000105143	0.487782	2.36633	1.87238	1.26381	0.2063	NA	SLC1A6
ENSG00000279727	0.22714	2.36618	3.15148	0.750817	0.452763	NA	LINC02033
ENSG00000132958	0.419183	2.36558	1.92585	1.22833	0.219323	NA	TPTE2
ENSG00000181322	0.290833	2.36152	2.38833	0.988777	0.322772	NA	NME9
ENSG00000166863	0.612571	2.36144	1.64067	1.43932	0.150061	NA	TAC3
ENSG00000163032	0.226219	2.35966	2.81776	0.837421	0.402356	NA	VSNL1
ENSG00000259259	0.29443	2.35604	2.3785	0.990558	0.321902	NA	NPM1P42
ENSG00000256824	0.288094	2.35587	2.39512	0.983613	0.325306	NA	FLRT1
ENSG00000276488	0.356426	2.3468	2.10716	1.11373	0.265395	NA	ENSG00000276488
ENSG00000267676	0.772933	2.34678	1.57029	1.49449	0.135048	NA	THA1P
ENSG00000228415	0.720628	2.34617	1.6874	1.39041	0.164406	NA	PTMAP1
ENSG00000213128	0.556744	2.3419	1.8616	1.258	0.208391	NA	RPL32P31
ENSG00000167210	0.28094	2.3417	2.41329	0.970338	0.331878	NA	LOXHD1
ENSG00000233785	0.552282	2.34136	1.87552	1.24838	0.211891	NA	ENSG00000233785
ENSG00000185736	1.17217	2.33524	1.36463	1.71126	0.087033	NA	ADARB2
ENSG00000280890	0.425458	2.33368	2.06395	1.13069	0.258186	NA	ELDR
ENSG00000280321	0.609788	2.33104	1.76339	1.32191	0.186199	NA	ENSG00000280321
ENSG00000273056	0.562835	2.3293	1.69298	1.37585	0.168867	NA	ENSG00000273056
ENSG00000279373	0.661281	2.32816	1.81424	1.28327	0.199398	NA	ENSG00000279373
ENSG00000254760	0.425462	2.32648	2.19664	1.05911	0.28955	NA	ENSG00000254760
ENSG00000253923	0.588004	2.32626	1.85092	1.25681	0.208821	NA	ENSG00000253923
ENSG00000248610	3.9036	2.31865	1.02657	2.25865	0.0239053	NA	HSPA8P4
ENSG00000230392	0.421189	2.31671	3.59913	0.643688	0.519778	NA	ENSG00000230392
ENSG00000142677	0.349376	2.31558	2.11797	1.0933	0.274261	NA	IL22RA1
ENSG00000196600	0.570903	2.31532	1.84935	1.25196	0.210583	NA	SLC22A25
ENSG00000225951	0.218049	2.31358	3.17488	0.728714	0.466177	NA	ODF2-AS1
ENSG00000261269	0.618241	2.31133	1.68207	1.3741	0.169412	NA	ENSG00000261269
ENSG00000260037	0.662529	2.31041	1.7102	1.35096	0.176708	NA	ENSG00000260037
ENSG00000187959	0.723719	2.30781	1.60361	1.43913	0.150112	NA	CPSF4L
ENSG00000227962	1.24532	2.30618	1.3486	1.71005	0.0872565	NA	ENSG00000227962
ENSG00000272226	0.710489	2.30303	1.79763	1.28115	0.20014	NA	ENSG00000272226
ENSG00000276376	0.904227	2.29891	1.49335	1.53943	0.123699	NA	ENSG00000276376
ENSG00000154252	1.23499	2.29547	1.32272	1.73542	0.082666	NA	GAL3ST2
ENSG00000185477	2.44011	2.29355	1.31299	1.74681	0.0806706	NA	GPRIN3
ENSG00000260608	1.40671	2.29348	1.35734	1.68969	0.0910874	NA	ENSG00000260608
ENSG00000225369	1.05842	2.28879	1.44529	1.58362	0.113281	NA	ENSG00000225369
ENSG00000060303	0.682126	2.28273	1.66888	1.36782	0.171369	NA	RPS17P5
ENSG00000124575	0.397078	2.27916	2.24685	1.01438	0.310402	NA	H1-3
ENSG00000113302	0.959553	2.27893	1.4859	1.5337	0.125103	NA	IL12B
ENSG00000213791	1.11649	2.27834	1.48713	1.53204	0.125514	NA	ENSG00000213791
ENSG00000146530	0.68202	2.26968	2.90132	0.782293	0.434043	NA	VWDE
ENSG00000215270	0.392892	2.26565	2.24265	1.01026	0.312372	NA	ENSG00000215270
ENSG00000230068	0.587228	2.26414	1.66876	1.35678	0.174852	NA	CDC42-IT1
ENSG00000237793	1.11021	2.25982	1.39353	1.62165	0.104879	NA	RPL18AP16
ENSG00000232333	1.39421	2.25934	1.28615	1.75666	0.0789753	NA	RPS27AP2
ENSG00000198963	0.967693	2.25803	1.37801	1.63862	0.101292	NA	RORB
ENSG00000236794	0.402296	2.25624	1.98262	1.13801	0.255116	NA	BCRP8
ENSG00000214578	0.925349	2.25412	1.48421	1.51874	0.128828	NA	HMGN2P15
ENSG00000229891	0.839614	2.25404	1.75172	1.28676	0.198177	NA	LINC01315
ENSG00000271967	0.692234	2.25299	1.75276	1.28539	0.198654	NA	ENSG00000271967
ENSG00000254336	0.404208	2.25214	4.2477	0.530203	0.595971	NA	ENSG00000254336
ENSG00000214290	0.656919	2.24658	1.551	1.44847	0.147485	NA	COLCA2
ENSG00000232077	0.716122	2.2462	1.58781	1.41465	0.157171	NA	LINC01031
ENSG00000263033	0.933166	2.24426	1.40086	1.60206	0.109142	NA	ENSG00000263033
ENSG00000108839	0.967848	2.2412	1.48424	1.51	0.131044	NA	ALOX12
ENSG00000259592	0.638606	2.23608	1.66363	1.34409	0.178918	NA	PRELID1P4
ENSG00000231989	0.759782	2.23075	1.64108	1.35931	0.174048	NA	PPP1R2B
ENSG00000267209	0.353628	2.2295	4.27557	0.521451	0.602053	NA	LINC01897
ENSG00000138115	0.93624	2.22366	1.42677	1.55852	0.119109	NA	CYP2C8
ENSG00000228376	0.395344	2.2201	2.14207	1.03643	0.300002	NA	GAS2L1P2
ENSG00000229862	0.636031	2.21847	1.69154	1.31151	0.189684	NA	ENSG00000229862
ENSG00000143001	0.641304	2.21268	1.59952	1.38334	0.16656	NA	TMEM61
ENSG00000130643	1.61504	2.21183	1.16367	1.90073	0.057337	NA	CALY
ENSG00000213931	0.262079	2.20636	3.04348	0.724947	0.468485	NA	HBE1
ENSG00000275143	2.74224	2.19725	1.08543	2.02431	0.0429378	NA	SCARNA16
ENSG00000232901	0.727586	2.18737	1.63822	1.33521	0.181809	NA	CYCSP10
ENSG00000245748	0.699354	2.1872	1.60802	1.36018	0.173773	NA	ENSG00000245748
ENSG00000139767	0.565903	2.18145	1.69675	1.28566	0.198561	NA	SRRM4
ENSG00000179057	0.885261	2.17802	1.47785	1.47378	0.14054	NA	IGSF22
ENSG00000132204	1.0238	2.17148	1.52292	1.42586	0.153907	NA	LINC00470
ENSG00000226245	0.198999	2.14772	3.31561	0.647759	0.517141	NA	ZNF32-AS1
ENSG00000243953	0.465549	2.13425	3.75305	0.568669	0.569581	NA	ENSG00000243953
ENSG00000243993	0.196256	2.12967	3.3313	0.639292	0.522633	NA	ENSG00000243993
ENSG00000242583	0.196256	2.12967	3.3313	0.639292	0.522633	NA	ENSG00000242583
ENSG00000201201	0.196256	2.12967	3.3313	0.639292	0.522633	NA	RN7SKP118
ENSG00000250526	2.44223	2.12735	1.08097	1.968	0.0490681	NA	CCT6P2
ENSG00000260505	0.322899	2.12387	2.3808	0.892083	0.372348	NA	ENSG00000260505
ENSG00000253555	0.322899	2.12387	2.3808	0.892083	0.372348	NA	ENSG00000253555
ENSG00000255345	2.18651	2.11684	1.053	2.0103	0.0443991	NA	ENSG00000255345
ENSG00000244733	1.21738	2.11322	1.39599	1.51378	0.130082	NA	ENSG00000244733
ENSG00000253477	0.405504	2.10932	2.10931	1	0.317309	NA	ENSG00000253477
ENSG00000269867	0.820125	2.10923	1.68503	1.25175	0.210662	NA	ENSG00000269867
ENSG00000186710	1.06904	2.10697	1.53137	1.37588	0.16886	NA	CFAP73
ENSG00000238055	0.330903	2.10694	2.36226	0.891915	0.372438	NA	ENSG00000238055
ENSG00000271817	0.886826	2.1059	1.49241	1.41107	0.158223	NA	ENSG00000271817
ENSG00000231441	2.35204	2.10419	1.12053	1.87785	0.0604018	NA	DST-AS1
ENSG00000270147	1.40933	2.1012	1.28291	1.63784	0.101455	NA	ENSG00000270147
ENSG00000164076	1.17927	2.09739	1.36594	1.53549	0.124664	NA	CAMKV
ENSG00000250130	0.907459	2.09681	1.59264	1.31656	0.187986	NA	ENSG00000250130
ENSG00000189332	0.52045	2.09433	1.91806	1.0919	0.274877	NA	SLC25A51P4
ENSG00000226491	0.189908	2.08624	3.3689	0.619265	0.535742	NA	FTOP1
ENSG00000221970	1.0405	2.08139	1.36492	1.52492	0.127279	NA	OR2A1
ENSG00000228877	0.509418	2.08111	1.92069	1.08352	0.278576	NA	ENSG00000228877
ENSG00000226421	0.665352	2.07979	1.78127	1.16759	0.242973	NA	SLC25A5P5
ENSG00000213411	0.989424	2.078	1.42759	1.4556	0.145504	NA	RBM22P2
ENSG00000140623	0.261766	2.07722	2.74167	0.757649	0.448661	NA	SEPTIN12
ENSG00000275041	0.188086	2.07664	3.38018	0.614356	0.53898	NA	ENSG00000275041
ENSG00000245261	0.59174	2.0742	1.73745	1.19382	0.232548	NA	ENSG00000245261
ENSG00000168631	0.245496	2.07046	2.80111	0.739156	0.459812	NA	MUCL3
ENSG00000269035	0.247372	2.07036	2.79391	0.741026	0.458678	NA	ENSG00000269035
ENSG00000214999	0.259944	2.06966	2.74753	0.753281	0.451281	NA	ENSG00000214999
ENSG00000250133	0.31289	2.06883	2.39949	0.862194	0.388581	NA	HOXC-AS2
ENSG00000173404	0.324679	2.06798	2.37212	0.871788	0.383324	NA	INSM1
ENSG00000236285	0.677968	2.06419	1.63743	1.26063	0.207444	NA	NPM1P8
ENSG00000254501	0.309584	2.06312	2.40701	0.857129	0.391374	NA	ENSG00000254501
ENSG00000260602	0.309584	2.06312	2.40701	0.857129	0.391374	NA	HMGN2P40
ENSG00000264644	1.30513	2.06269	1.42556	1.44694	0.147914	NA	KRT18P8
ENSG00000254636	0.369919	2.0608	2.31649	0.889621	0.373669	NA	ARMS2
ENSG00000168754	0.38402	2.06005	2.28961	0.899738	0.36826	NA	FAM178B
ENSG00000278022	0.382872	2.05904	2.13269	0.965463	0.334313	NA	ENSG00000278022
ENSG00000272567	0.44365	2.05579	2.06331	0.996355	0.319078	NA	ENSG00000272567
ENSG00000243910	0.383844	2.05516	2.13723	0.961601	0.33625	NA	TUBA4B
ENSG00000267253	0.392891	2.05447	2.11846	0.969793	0.33215	NA	WHSC1L2P
ENSG00000188996	0.685356	2.05231	1.58596	1.29405	0.195647	NA	HUS1B
ENSG00000218069	0.450463	2.05036	1.96198	1.04505	0.296001	NA	RSL24D1P1
ENSG00000242756	0.249957	2.04882	2.53668	0.807677	0.419276	NA	RHOT1P3
ENSG00000278954	0.496208	2.04798	1.92247	1.06529	0.286745	NA	ENSG00000278954
ENSG00000153266	0.45296	2.04753	1.9572	1.04615	0.295491	NA	FEZF2
ENSG00000231851	0.303915	2.04673	2.42011	0.845718	0.39771	NA	MRPS9-AS1
ENSG00000240240	0.586857	2.04531	1.91408	1.06856	0.285269	NA	ENSG00000240240
ENSG00000273041	0.302039	2.04288	2.24426	0.910272	0.362679	NA	ATF4P2
ENSG00000226191	0.308326	2.04254	2.23077	0.915621	0.359866	NA	CLK3P2
ENSG00000227128	0.308326	2.04254	2.23077	0.915621	0.359866	NA	LBX1-AS1
ENSG00000277978	0.332738	2.04134	2.1851	0.934208	0.350197	NA	ENSG00000277978
ENSG00000234210	0.57796	2.03773	1.78951	1.13871	0.254824	NA	ENSG00000234210
ENSG00000123405	0.636779	2.03692	1.70466	1.19491	0.232121	NA	NFE2
ENSG00000260382	0.378308	2.03586	2.01206	1.01183	0.31162	NA	ENSG00000260382
ENSG00000231458	0.391016	2.0355	2.00244	1.01651	0.309386	NA	RNASEH1P2
ENSG00000239374	0.611471	2.03541	1.66298	1.22396	0.220969	NA	ENSG00000239374
ENSG00000163380	0.241886	2.03453	2.81296	0.723271	0.469513	NA	LMOD3
ENSG00000276790	0.241886	2.03453	2.81296	0.723271	0.469513	NA	ENSG00000276790
ENSG00000261720	0.246297	2.03437	2.79578	0.727658	0.466823	NA	ENSG00000261720
ENSG00000228222	1.18668	2.03417	1.54528	1.31637	0.188048	NA	ENSG00000228222
ENSG00000273627	0.252633	2.03415	2.77185	0.733858	0.463035	NA	MIR4726
ENSG00000253141	0.865637	2.03371	1.51256	1.34455	0.178769	NA	ENSG00000253141
ENSG00000254337	0.305583	2.02987	2.41438	0.840739	0.400494	NA	ENSG00000254337
ENSG00000220695	0.310911	2.02969	2.40245	0.844841	0.398199	NA	ENSG00000220695
ENSG00000164616	0.31633	2.02958	2.39574	0.847162	0.396905	NA	FBXL21P
ENSG00000259118	0.318155	2.02943	2.3857	0.850662	0.394957	NA	ENSG00000259118
ENSG00000207609	0.532039	2.02832	1.8372	1.10403	0.26958	NA	MIR491
ENSG00000230495	0.372206	2.02812	2.30684	0.879176	0.379306	NA	ENSG00000230495
ENSG00000220412	0.953109	2.02776	1.50092	1.35101	0.176691	NA	ENSG00000220412
ENSG00000224019	0.581539	2.02732	1.81782	1.11524	0.264745	NA	RPL21P32
ENSG00000155849	1.00532	2.0261	1.60223	1.26455	0.206033	NA	ELMO1
ENSG00000228079	0.916404	2.02558	1.64494	1.2314	0.218174	NA	ENSG00000228079
ENSG00000187537	0.757317	2.02512	1.60535	1.26148	0.207136	NA	POTEG
ENSG00000007350	0.38146	2.02468	2.13446	0.948567	0.342841	NA	TKTL1
ENSG00000240687	0.651201	2.02457	1.67716	1.20715	0.227376	NA	ENSG00000240687
ENSG00000115616	0.885112	2.02444	1.45704	1.38942	0.164706	NA	SLC9A2
ENSG00000244213	0.515873	2.02415	1.76106	1.1494	0.250393	NA	ZFAND6P1
ENSG00000272754	0.443496	2.02354	2.08679	0.969691	0.3322	NA	ENSG00000272754
ENSG00000206965	0.453318	2.02021	1.96506	1.02806	0.303921	NA	RNU6-5P
ENSG00000212418	0.552947	2.01823	1.90368	1.06017	0.289067	NA	RNY4P36
ENSG00000257675	0.893231	2.01504	1.53255	1.31483	0.188568	NA	BTBD10P1
ENSG00000181449	0.178995	2.01072	3.08336	0.652119	0.514325	NA	SOX2
ENSG00000251017	0.178995	2.01072	3.08336	0.652119	0.514325	NA	ENSG00000251017
ENSG00000236021	1.37746	2.00956	1.21081	1.65969	0.0969775	NA	ENSG00000236021
ENSG00000229766	0.608663	2.0086	1.69856	1.18253	0.236996	NA	ENSG00000229766
ENSG00000188959	0.238281	2.00756	2.57305	0.780224	0.435259	NA	C9orf152
ENSG00000148965	0.243609	2.00741	2.55504	0.785667	0.432063	NA	SAA4
ENSG00000231612	0.249028	2.00726	2.53729	0.791105	0.428883	NA	ENSG00000231612
ENSG00000254236	0.250853	2.00721	2.53143	0.792915	0.427827	NA	ENSG00000254236
ENSG00000256276	0.256357	2.00706	2.51414	0.798309	0.424691	NA	ENSG00000256276
ENSG00000244018	0.698524	2.0064	1.59516	1.25781	0.208461	NA	RPL35P6
ENSG00000174279	0.549359	2.00634	1.66047	1.2083	0.226932	NA	EVX2
ENSG00000260493	0.683461	2.00523	1.58392	1.26599	0.205515	NA	ENSG00000260493
ENSG00000154118	0.312725	2.004	2.2262	0.900187	0.368021	NA	JPH3
ENSG00000165186	1.18427	2.00383	1.50819	1.32863	0.183969	NA	PTCHD1
ENSG00000147488	0.320971	2.00379	2.2104	0.906529	0.364656	NA	ST18
ENSG00000183668	0.856733	2.00322	1.47916	1.3543	0.175641	NA	PSG9
ENSG00000276092	0.303082	2.00241	4.28731	0.467056	0.64046	NA	ENSG00000276092
ENSG00000196403	0.177174	2.00228	3.89429	0.514159	0.607141	NA	OR10D1P
ENSG00000223678	0.716318	2.00227	1.62044	1.23564	0.216594	NA	ENSG00000223678
ENSG00000243709	0.440118	2.00209	2.09152	0.957239	0.338447	NA	LEFTY1
ENSG00000268592	0.234583	2.00177	3.16862	0.631748	0.527552	NA	ENSG00000268592
ENSG00000197870	0.24087	2.00173	3.13918	0.637661	0.523695	NA	PRB3
ENSG00000266744	0.364715	2.00107	2.02937	0.986055	0.324106	NA	ENSG00000266744
ENSG00000256361	0.442043	1.99972	1.95493	1.02291	0.30635	NA	ENSG00000256361
ENSG00000185101	2.03521	1.99916	1.34148	1.49027	0.136154	NA	ANO9
ENSG00000275070	0.487696	1.99888	1.91304	1.04487	0.296082	NA	ENSG00000275070
ENSG00000254780	0.471811	1.99868	1.84868	1.08114	0.279635	NA	ENSG00000254780
ENSG00000222898	2.08459	1.99851	1.34522	1.48564	0.137375	NA	RN7SKP97
ENSG00000214073	0.534534	1.99801	1.66784	1.19796	0.230931	NA	RPL21P17
ENSG00000232618	2.79012	1.99783	1.30912	1.52608	0.126989	NA	ENSG00000232618
ENSG00000229798	0.483287	1.99766	1.85651	1.07603	0.281916	NA	KRT18P26
ENSG00000259336	0.504259	1.99719	1.93723	1.03095	0.302563	NA	ENSG00000259336
ENSG00000214629	0.760635	1.99719	1.52992	1.30542	0.19175	NA	RPSAP6
ENSG00000240216	0.731541	1.99639	1.69765	1.17597	0.239607	NA	CPHL1P
ENSG00000137757	0.958183	1.99558	1.47935	1.34896	0.17735	NA	CASP5
ENSG00000265728	0.176252	1.9916	3.09907	0.642644	0.520455	NA	ENSG00000265728
ENSG00000126856	0.240866	1.98984	2.56325	0.776296	0.437574	NA	PRDM7
ENSG00000148735	0.303646	1.98917	2.42097	0.82164	0.411282	NA	PLEKHS1
ENSG00000241782	0.491833	1.98802	1.95856	1.01504	0.310085	NA	ENSG00000241782
ENSG00000189409	0.691581	1.98775	1.69666	1.17157	0.241371	NA	MMP23B
ENSG00000257900	0.35852	1.98761	2.16124	0.919662	0.357749	NA	ENSG00000257900
ENSG00000243018	0.617791	1.98732	1.72278	1.15355	0.248683	NA	ENSG00000243018
ENSG00000225096	0.822247	1.98708	1.62195	1.22511	0.220532	NA	ENSG00000225096
ENSG00000263278	0.5825	1.98656	1.81876	1.09226	0.274718	NA	ENSG00000263278
ENSG00000270103	0.496661	1.98561	1.91998	1.03418	0.30105	NA	ENSG00000270103
ENSG00000274978	0.496661	1.98561	1.91998	1.03418	0.30105	NA	RNU11
ENSG00000254281	0.439334	1.98515	1.87462	1.05896	0.289617	NA	ENSG00000254281
ENSG00000249131	0.547055	1.98504	1.81577	1.09322	0.274295	NA	PSD2-AS1
ENSG00000104112	0.52932	1.9848	1.8413	1.07793	0.281063	NA	SCG3
ENSG00000135577	0.413814	1.98452	1.99942	0.992544	0.320932	NA	NMBR
ENSG00000244327	0.428173	1.98362	2.07895	0.954146	0.34001	NA	ENSG00000244327
ENSG00000267192	0.38818	1.98342	2.28978	0.866205	0.386377	NA	ENSG00000267192
ENSG00000238231	0.699661	1.98335	1.71972	1.15329	0.248789	NA	ENSG00000238231
ENSG00000071909	0.30816	1.98327	2.41222	0.822177	0.410976	NA	MYO3B
ENSG00000151962	1.17734	1.98307	1.67795	1.18184	0.237271	NA	RBM46
ENSG00000253585	0.244463	1.98279	2.79971	0.708213	0.478813	NA	ENSG00000253585
ENSG00000111783	0.23184	1.98273	2.85063	0.695541	0.486716	NA	RFX4
ENSG00000273035	0.174431	1.98213	3.46959	0.571285	0.567806	NA	ENSG00000273035
ENSG00000254645	0.174431	1.98213	3.46959	0.571285	0.567806	NA	ENSG00000254645
ENSG00000235097	0.174431	1.98213	3.46959	0.571285	0.567806	NA	LINC00330
ENSG00000234772	0.493311	1.98192	3.72095	0.532637	0.594285	NA	LINC00412
ENSG00000273254	1.06055	1.97909	1.39628	1.41741	0.156364	NA	ENSG00000273254
ENSG00000227040	0.749989	1.97768	1.5833	1.24909	0.211633	NA	ENSG00000227040
ENSG00000217275	0.645965	1.97689	1.83278	1.07863	0.280753	NA	ENSG00000217275
ENSG00000279320	0.467075	1.97611	1.76149	1.12184	0.26193	NA	ENSG00000279320
ENSG00000207200	1.05648	1.97586	1.28497	1.53766	0.124131	NA	RNU6-45P
ENSG00000267122	0.622351	1.97463	1.72389	1.14545	0.252022	NA	ENSG00000267122
ENSG00000228549	0.556523	1.97443	1.73482	1.13812	0.255072	NA	ENSG00000228549
ENSG00000134940	0.759412	1.97306	1.67686	1.17664	0.239339	NA	ACRV1
ENSG00000228013	0.857399	1.97073	1.47451	1.33653	0.181375	NA	IL6R-AS1
ENSG00000223537	0.457789	1.97059	1.99483	0.987848	0.323227	NA	ENSG00000223537
ENSG00000260209	0.442065	1.96982	1.96596	1.00196	0.316362	NA	ENSG00000260209
ENSG00000249987	0.727333	1.96898	1.61459	1.21949	0.222657	NA	RPS4XP20
ENSG00000198883	0.365044	1.96809	2.15707	0.91239	0.361563	NA	PNMA5
ENSG00000109101	0.596581	1.9678	1.65191	1.19123	0.233563	NA	FOXN1
ENSG00000204385	1.23068	1.96732	1.36805	1.43804	0.150422	NA	SLC44A4
ENSG00000254928	0.362118	1.96682	2.32432	0.846192	0.397446	NA	ENSG00000254928
ENSG00000274252	0.319083	1.96644	2.3801	0.826203	0.408689	NA	GGTLC3
ENSG00000146938	0.303932	1.96619	2.4196	0.81261	0.416442	NA	NLGN4X
ENSG00000282961	0.292794	1.96604	2.44331	0.804663	0.421014	NA	PRNCR1
ENSG00000102128	0.985427	1.96559	1.66673	1.17931	0.238273	NA	RAB40AL
ENSG00000250282	0.326412	1.96516	2.59683	0.756754	0.449197	NA	ENSG00000250282
ENSG00000188505	0.24905	1.96427	2.78104	0.706309	0.479996	NA	NCCRP1
ENSG00000236124	0.235384	1.96404	2.83486	0.692818	0.488424	NA	HMGN2P23
ENSG00000256283	0.230973	1.96397	2.85319	0.688341	0.491238	NA	METTL8P1
ENSG00000219149	0.528634	1.96352	1.81805	1.08001	0.280136	NA	PPIAP87
ENSG00000279465	0.171688	1.96196	3.48884	0.562353	0.573876	NA	ENSG00000279465
ENSG00000258556	0.171688	1.96196	3.48884	0.562353	0.573876	NA	LINC02322
ENSG00000237223	0.760521	1.96031	1.77773	1.10271	0.270155	NA	SULT1C2P1
ENSG00000271914	0.747499	1.95846	1.6411	1.19338	0.232719	NA	ENSG00000271914
ENSG00000271192	0.919772	1.95757	1.67128	1.1713	0.241478	NA	ENSG00000271192
ENSG00000163612	0.783299	1.95665	1.70582	1.14704	0.251366	NA	FAM86KP
ENSG00000236347	0.901725	1.9564	1.50509	1.29986	0.193651	NA	ENSG00000236347
ENSG00000164707	1.1511	1.95596	1.37155	1.4261	0.153841	NA	SLC13A4
ENSG00000282849	3.85829	1.95447	0.934287	2.09193	0.0364446	NA	ENSG00000282849
ENSG00000153292	0.575394	1.95424	1.81416	1.07721	0.281384	NA	ADGRF1
ENSG00000275640	0.983743	1.95415	1.37341	1.42285	0.15478	NA	MIR6793
ENSG00000249346	0.578686	1.9525	1.91593	1.01909	0.308162	NA	LINC01016
ENSG00000254101	0.526698	1.95185	1.84277	1.05919	0.289511	NA	LINC02055
ENSG00000260693	1.83101	1.9515	1.18686	1.64426	0.100122	NA	ENSG00000260693
ENSG00000260369	0.421246	1.95112	2.25512	0.865197	0.386931	NA	ENSG00000260369
ENSG00000219391	0.550654	1.95107	1.90068	1.02651	0.30465	NA	ENSG00000219391
ENSG00000282059	0.566895	1.95088	1.90853	1.02219	0.306691	NA	CICP19
ENSG00000228238	0.380954	1.95025	2.31731	0.841602	0.40001	NA	ENSG00000228238
ENSG00000274765	0.373175	1.94978	2.14591	0.908601	0.363561	NA	ENSG00000274765
ENSG00000116833	0.445613	1.94947	1.9684	0.990385	0.321986	NA	NR5A2
ENSG00000282012	0.366186	1.94842	2.31758	0.840717	0.400507	NA	ENSG00000282012
ENSG00000107593	0.395496	1.94837	2.04391	0.953253	0.340462	NA	PKD2L1
ENSG00000259420	0.295812	1.9477	2.43674	0.799306	0.424113	NA	ENSG00000259420
ENSG00000232083	0.619626	1.94695	1.75125	1.11175	0.266246	NA	RPL31P7
ENSG00000212807	0.40881	1.94634	2.12404	0.916338	0.35949	NA	OR2A42
ENSG00000184144	0.169904	1.94468	3.50146	0.55539	0.578628	NA	CNTN2
ENSG00000258837	0.169904	1.94468	3.50146	0.55539	0.578628	NA	ENSG00000258837
ENSG00000253190	0.574643	1.9443	1.71728	1.1322	0.25755	NA	ENSG00000253190
ENSG00000119411	0.231157	1.94302	3.18194	0.610639	0.541438	NA	BSPRY
ENSG00000214646	0.226354	1.94289	3.20568	0.606077	0.544464	NA	COMMD4P1
ENSG00000166573	0.518737	1.94279	1.87112	1.0383	0.29913	NA	GALR1
ENSG00000275839	0.689577	1.94278	1.78197	1.09024	0.275606	NA	ENSG00000275839
ENSG00000170858	0.299226	1.94188	2.42591	0.800475	0.423436	NA	LILRP2
ENSG00000166268	1.08943	1.94171	1.48079	1.31127	0.189766	NA	MYRFL
ENSG00000226472	1.61026	1.94052	1.13332	1.71224	0.0868526	NA	ENSG00000226472
ENSG00000224294	0.168945	1.93999	3.96202	0.489647	0.624384	NA	PINCR
ENSG00000183379	0.486714	1.9394	1.86308	1.04096	0.297893	NA	SYNDIG1L
ENSG00000233360	0.632327	1.93926	1.64912	1.17594	0.23962	NA	ENSG00000233360
ENSG00000277084	0.283764	1.93915	4.29091	0.451921	0.651326	NA	RNU2-4P
ENSG00000231122	0.238115	1.93802	2.82231	0.686682	0.492283	NA	FAM25E
ENSG00000226856	0.465744	1.93645	1.94378	0.996226	0.319141	NA	THORLNC
ENSG00000239198	0.663354	1.9363	1.70157	1.13795	0.255141	NA	RPL5P22
ENSG00000148053	0.997671	1.9363	1.48211	1.30644	0.191402	NA	NTRK2
ENSG00000276225	0.451032	1.93627	1.94911	0.99341	0.32051	NA	ENSG00000276225
ENSG00000207313	1.00251	1.93548	1.5462	1.25177	0.210654	NA	SNORA2B
ENSG00000189030	0.432307	1.93546	1.97336	0.980794	0.326694	NA	VHLL
ENSG00000226862	0.970169	1.93462	1.47669	1.31011	0.190159	NA	ENSG00000226862
ENSG00000124159	0.799636	1.93333	1.46983	1.31534	0.188395	NA	MATN4
ENSG00000231429	0.35106	1.9332	2.04619	0.944781	0.34477	NA	ENSG00000231429
ENSG00000231485	0.344247	1.9329	2.05654	0.939879	0.34728	NA	ENSG00000231485
ENSG00000175820	3.89961	1.93249	0.933453	2.07026	0.0384277	NA	CCDC168
ENSG00000163009	1.29835	1.93199	1.31001	1.47479	0.140268	NA	ENSG00000163009
ENSG00000256271	0.601178	1.93147	1.8028	1.07137	0.284002	NA	CACNA1C-AS2
ENSG00000267765	0.895788	1.93106	1.41875	1.3611	0.173482	NA	ENSG00000267765
ENSG00000258771	0.383761	1.9305	2.14522	0.899905	0.368171	NA	BCAR1P2
ENSG00000260052	0.514098	1.93049	1.82628	1.05706	0.290484	NA	ENSG00000260052
ENSG00000158516	1.97305	1.92975	1.27654	1.5117	0.13061	NA	CPA2
ENSG00000166415	0.349049	1.92974	2.17578	0.886919	0.375123	NA	WDR72
ENSG00000279845	0.718936	1.92891	1.64051	1.1758	0.239676	NA	ENSG00000279845
ENSG00000243538	0.508676	1.92738	1.85174	1.04085	0.297947	NA	RPS26P28
ENSG00000225822	0.71046	1.92394	1.5908	1.20942	0.226502	NA	UBXN7-AS1
ENSG00000101197	0.503007	1.92389	1.92187	1.00105	0.316803	NA	BIRC7
ENSG00000253632	0.496018	1.92365	1.92696	0.998284	0.318142	NA	ENSG00000253632
ENSG00000282890	0.229036	1.92179	2.60103	0.738857	0.459994	NA	ENSG00000282890
ENSG00000267123	0.229036	1.92179	2.60103	0.738857	0.459994	NA	SCAT1
ENSG00000263165	0.612185	1.92179	1.80761	1.06316	0.287708	NA	ENSG00000263165
ENSG00000237875	0.227551	1.92171	2.60645	0.737292	0.460945	NA	ENSG00000237875
ENSG00000260816	0.224625	1.92156	2.61728	0.734183	0.462837	NA	ENSG00000260816
ENSG00000278261	1.8123	1.9207	1.36529	1.40681	0.159484	NA	SNORD1A
ENSG00000227887	0.521624	1.9202	1.84105	1.04299	0.296952	NA	RPS26P13
ENSG00000250900	0.591706	1.91655	1.65168	1.16037	0.2459	NA	ENSG00000250900
ENSG00000228412	1.13337	1.91637	1.5046	1.27368	0.202778	NA	LNC-LBCS
ENSG00000226416	0.165339	1.91577	3.16564	0.605177	0.545062	NA	MRPL23-AS1
ENSG00000167355	0.165339	1.91577	3.16564	0.605177	0.545062	NA	OR51B5
ENSG00000235838	0.165339	1.91577	3.16564	0.605177	0.545062	NA	HSP90AB7P
ENSG00000267070	0.165339	1.91577	3.16564	0.605177	0.545062	NA	ENSG00000267070
ENSG00000282432	0.520715	1.91574	1.84643	1.03754	0.299485	NA	ENSG00000282432
ENSG00000267091	0.445221	1.9121	2.03551	0.939373	0.347539	NA	CTBP2P7
ENSG00000224763	0.938633	1.91181	1.51688	1.26036	0.20754	NA	FDPSP8
ENSG00000273069	0.349234	1.90944	2.33328	0.81835	0.413157	NA	ENSG00000273069
ENSG00000271567	0.679618	1.90932	1.71471	1.11349	0.265497	NA	PPIAL4E
ENSG00000151790	0.354604	1.90927	2.33938	0.816146	0.414417	NA	TDO2
ENSG00000237758	4.18101	1.90689	0.732941	2.6017	0.00927627	NA	BANF1P3
ENSG00000279043	0.284094	1.90633	2.46263	0.774104	0.438869	NA	ENSG00000279043
ENSG00000154783	0.613078	1.90034	1.80641	1.052	0.292799	NA	FGD5
ENSG00000228613	0.224808	1.89907	2.87611	0.660289	0.509068	NA	ENSG00000228613
ENSG00000250057	0.221882	1.89889	2.88903	0.657274	0.511005	NA	ENSG00000250057
ENSG00000280420	0.221882	1.89889	2.88903	0.657274	0.511005	NA	ENSG00000280420
ENSG00000231095	0.383326	1.89684	2.05693	0.922167	0.356441	NA	GYG1P3
ENSG00000279801	1.15864	1.89617	1.40294	1.35157	0.176513	NA	ENSG00000279801
ENSG00000272123	1.23823	1.89527	1.42328	1.33162	0.182986	NA	ENSG00000272123
ENSG00000248780	0.162597	1.89217	3.55612	0.532087	0.594666	NA	ARL4AP2
ENSG00000255334	0.352873	1.89161	2.16787	0.872565	0.3829	NA	ENSG00000255334
ENSG00000251402	0.521933	1.89088	1.94608	0.971634	0.331233	NA	FAM90A25P
ENSG00000234919	0.345103	1.89079	2.18732	0.864432	0.387351	NA	LINC01827
ENSG00000173198	0.61963	1.88847	1.76034	1.07279	0.283366	NA	CYSLTR1
ENSG00000265539	1.1933	1.88611	1.41445	1.33346	0.182382	NA	MIR3164
ENSG00000274306	0.292721	1.88184	2.44546	0.769527	0.441581	NA	MIR5088
ENSG00000273248	0.282891	1.88128	2.46523	0.763125	0.445389	NA	ENSG00000273248
ENSG00000233653	1.01083	1.87628	1.56535	1.19863	0.230671	NA	CICP7
ENSG00000187513	2.42712	1.87585	1.0942	1.71436	0.0864634	NA	GJA4
ENSG00000229227	1.89268	1.87309	0.957368	1.9565	0.0504059	NA	ENSG00000229227
ENSG00000222764	0.587905	1.87205	1.85123	1.01124	0.311899	NA	RN7SKP106
ENSG00000267408	0.223605	1.87196	2.88	0.649986	0.515701	NA	ENSG00000267408
ENSG00000270972	0.222688	1.87189	2.88406	0.649047	0.516308	NA	ENSG00000270972
ENSG00000223873	0.221203	1.87177	2.89068	0.647521	0.517295	NA	SAP18P2
ENSG00000215529	2.48219	1.86765	0.938495	1.99005	0.0465855	NA	EFCAB8
ENSG00000233725	0.287392	1.86389	2.4525	0.759993	0.447259	NA	NRAD1
ENSG00000277138	0.285567	1.86371	2.45753	0.758369	0.44823	NA	MIR6509
ENSG00000216031	0.283691	1.86355	2.4623	0.756831	0.449151	NA	MIR298
ENSG00000241537	0.158991	1.86298	3.5844	0.519747	0.60324	NA	ENSG00000241537
ENSG00000200823	0.158991	1.86298	3.5844	0.519747	0.60324	NA	SNORD114-2
ENSG00000235527	1.74895	1.85759	1.12064	1.65761	0.0973955	NA	HIPK1-AS1
ENSG00000156755	0.632321	1.85499	1.95306	0.949788	0.34222	NA	IGKV1OR-2
ENSG00000259092	0.21846	1.85176	2.90206	0.638083	0.52342	NA	TRAV30
ENSG00000242083	2.67191	1.84343	0.875431	2.10574	0.0352265	NA	RPL7AP31
ENSG00000232916	0.156248	1.84112	3.6066	0.510486	0.609711	NA	HMGN2P27
ENSG00000101746	0.570589	1.83693	1.99697	0.919855	0.357648	NA	NOL4
ENSG00000232855	1.85563	1.83213	1.01602	1.80323	0.0713516	NA	ENSG00000232855
ENSG00000248968	0.361332	1.82559	2.35627	0.774782	0.438469	NA	ENSG00000248968
ENSG00000272519	0.310538	1.82352	4.26201	0.427855	0.668757	NA	ENSG00000272519
ENSG00000259814	0.565326	1.8149	1.87568	0.967595	0.333247	NA	ENSG00000259814
ENSG00000214812	0.332168	1.81412	2.60161	0.697305	0.485612	NA	ENSG00000214812
ENSG00000167914	1.25553	1.81298	1.22293	1.48249	0.13821	NA	GSDMA
ENSG00000261476	2.17092	1.81235	1.00031	1.81179	0.070019	NA	ENSG00000261476
ENSG00000242104	0.781299	1.81162	1.49496	1.21181	0.225584	NA	LINC02618
ENSG00000200855	0.286372	1.81007	2.70824	0.668357	0.503906	NA	ENSG00000200855
ENSG00000212541	0.275809	1.80902	2.73813	0.660678	0.508819	NA	RNU6-510P
ENSG00000246740	0.771811	1.80207	1.57131	1.14685	0.251442	NA	PLA2G4E-AS1
ENSG00000176435	1.32088	1.79974	1.34822	1.3349	0.181909	NA	CLEC14A
ENSG00000221491	1.02563	1.79813	1.42437	1.2624	0.206805	NA	SNORA2C
ENSG00000198944	0.377931	1.7974	2.27009	0.791774	0.428492	NA	SOWAHA
ENSG00000266850	0.379337	1.79731	2.26758	0.792612	0.428004	NA	ENSG00000266850
ENSG00000249738	0.792256	1.79705	1.6503	1.08892	0.276187	NA	ENSG00000249738
ENSG00000198633	1.20953	1.79213	1.38609	1.29294	0.19603	NA	ZNF534
ENSG00000225704	0.375659	1.7917	2.25113	0.795913	0.426083	NA	ENSG00000225704
ENSG00000280294	0.972135	1.79028	1.38757	1.29022	0.196973	NA	ENSG00000280294
ENSG00000247877	0.867051	1.78834	1.50696	1.18672	0.235337	NA	ENSG00000247877
ENSG00000275067	0.854212	1.78708	1.59444	1.12082	0.262365	NA	MIR6825
ENSG00000236679	0.464704	1.78635	2.02452	0.882358	0.377583	NA	RPL23AP24
ENSG00000254526	0.858194	1.78604	1.42372	1.25449	0.209665	NA	ENSG00000254526
ENSG00000256083	0.504245	1.7854	2.00751	0.889359	0.37381	NA	ENSG00000256083
ENSG00000215284	1.5434	1.78493	1.37425	1.29884	0.193998	NA	ENSG00000215284
ENSG00000206898	0.1499	1.78249	4.1397	0.430584	0.666771	NA	ENSG00000206898
ENSG00000264968	1.29026	1.77472	1.44147	1.23119	0.218253	NA	ENSG00000264968
ENSG00000233509	2.43883	1.77438	0.90603	1.95841	0.050182	NA	ZNF197-AS1
ENSG00000234290	1.13564	1.7735	1.45066	1.22254	0.221502	NA	ENSG00000234290
ENSG00000230943	0.512589	1.76846	1.84218	0.959984	0.337063	NA	LINC02541
ENSG00000268218	1.28715	1.7683	1.32768	1.33187	0.182902	NA	ENSG00000268218
ENSG00000275936	0.844166	1.76806	1.4808	1.19399	0.232481	NA	ENSG00000275936
ENSG00000279140	1.227	1.76703	1.35101	1.30793	0.190896	NA	ENSG00000279140
ENSG00000216331	1.03868	1.76686	1.51398	1.16703	0.243198	NA	H1-12P
ENSG00000259000	0.374584	1.76625	2.25077	0.78473	0.432612	NA	DOCK11P1
ENSG00000256347	0.390866	1.76544	2.22192	0.794556	0.426872	NA	OR8R1P
ENSG00000114656	0.510768	1.76429	1.71925	1.0262	0.304799	NA	KIAA1257
ENSG00000245112	1.66868	1.75925	1.15271	1.52618	0.126965	NA	SMARCA5-AS1
ENSG00000170426	0.515264	1.7572	1.78608	0.983829	0.325199	NA	SDR9C7
ENSG00000244722	1.16003	1.75493	1.40383	1.2501	0.211262	NA	RPSAP29
ENSG00000250673	0.620107	1.75426	1.7469	1.00422	0.315275	NA	REELD1
ENSG00000252755	0.655941	1.75391	1.55516	1.1278	0.259403	NA	RNU6-703P
ENSG00000217060	2.65012	1.75045	0.975407	1.79458	0.0727204	NA	ENSG00000217060
ENSG00000254366	1.13588	1.74907	1.41195	1.23876	0.215433	NA	ENSG00000254366
ENSG00000225945	0.785792	1.74904	1.54314	1.13343	0.257033	NA	ENSG00000225945
ENSG00000169271	0.695204	1.7466	1.81461	0.962522	0.335787	NA	HSPB3
ENSG00000201264	1.03373	1.74478	1.45968	1.19532	0.231962	NA	SNORD73B
ENSG00000172746	0.893642	1.74269	1.48915	1.17026	0.241897	NA	RPL12P13
ENSG00000214857	0.866499	1.7402	1.55631	1.11816	0.2635	NA	SEM1P1
ENSG00000274258	0.964059	1.73894	1.47362	1.18005	0.237981	NA	MIR6728
ENSG00000266501	2.4157	1.73859	1.01453	1.7137	0.0865844	NA	ENSG00000266501
ENSG00000229324	0.423978	1.7382	1.92854	0.901302	0.367428	NA	NUTF2P7
ENSG00000152670	0.304539	1.73755	2.36216	0.735575	0.461989	NA	DDX4
ENSG00000253420	0.733443	1.73714	1.65701	1.04835	0.294475	NA	ENSG00000253420
ENSG00000276597	1.5777	1.73679	1.33063	1.30524	0.191812	NA	TRBV11-3
ENSG00000275709	1.66669	1.73649	1.16596	1.48932	0.136403	NA	ENSG00000275709
ENSG00000253851	0.463706	1.73645	1.88766	0.919894	0.357628	NA	ENSG00000253851
ENSG00000266876	0.82327	1.73317	1.45199	1.19365	0.232614	NA	ENSG00000266876
ENSG00000177776	1.22228	1.73254	1.36936	1.26521	0.205795	NA	RPS2P2
ENSG00000146192	0.542529	1.73127	1.78301	0.970983	0.331556	NA	FGD2
ENSG00000280392	0.389937	1.73097	2.06478	0.838335	0.401843	NA	ENSG00000280392
ENSG00000273998	0.934402	1.73079	1.52249	1.13682	0.255613	NA	ENSG00000273998
ENSG00000222328	0.959062	1.72949	1.4001	1.23526	0.216732	NA	RNU2-2P
ENSG00000183423	2.59514	1.72873	0.892931	1.93601	0.052866	NA	LRIT3
ENSG00000242853	0.631472	1.72765	1.72127	1.00371	0.315518	NA	RN7SL749P
ENSG00000272416	0.647684	1.72755	1.85067	0.93347	0.350577	NA	ENSG00000272416
ENSG00000110675	1.08776	1.72739	1.49877	1.15254	0.2491	NA	ELMOD1
ENSG00000236444	1.89527	1.72738	1.04473	1.65343	0.0982435	NA	UBE2L5
ENSG00000243012	0.388116	1.72707	2.06702	0.835536	0.403416	NA	ENSG00000243012
ENSG00000270773	0.44388	1.72629	2.03244	0.849369	0.395676	NA	ENSG00000270773
ENSG00000165972	0.635007	1.72521	1.70364	1.01266	0.311222	NA	CCDC38
ENSG00000203321	0.424063	1.72361	1.9273	0.894313	0.371154	NA	CARNMT1-AS1
ENSG00000273972	0.796876	1.72299	1.66606	1.03417	0.301058	NA	ENSG00000273972
ENSG00000243974	0.453638	1.72271	1.89641	0.908409	0.363662	NA	VTI1BP1
ENSG00000282980	0.56462	1.71998	1.7656	0.97416	0.329977	NA	ENSG00000282980
ENSG00000249092	1.00807	1.71985	1.30611	1.31677	0.187915	NA	PPIAP77
ENSG00000229992	0.492815	1.71934	1.79597	0.957332	0.338399	NA	HMGB3P9
ENSG00000241286	0.296014	1.71896	2.38173	0.721724	0.470464	NA	RPL29P25
ENSG00000253931	0.55691	1.71802	1.76198	0.975054	0.329533	NA	ENSG00000253931
ENSG00000214807	0.578651	1.71757	1.75104	0.980887	0.326648	NA	NPM1P31
ENSG00000281162	0.572362	1.71652	1.69904	1.01029	0.312357	NA	LINC01127
ENSG00000111049	3.09115	1.7161	0.986898	1.73889	0.0820546	NA	MYF5
ENSG00000227462	0.358226	1.71557	2.11181	0.812367	0.416581	NA	PSME2P6
ENSG00000213434	0.46456	1.7114	1.89504	0.903093	0.366476	NA	VTI1BP2
ENSG00000250762	0.500192	1.71097	1.87738	0.911363	0.362104	NA	ENSG00000250762
ENSG00000278896	0.491956	1.70889	1.79927	0.949769	0.34223	NA	ENSG00000278896
ENSG00000271268	0.66165	1.70477	1.67693	1.0166	0.309344	NA	ENSG00000271268
ENSG00000225872	0.36513	1.70477	2.28572	0.745834	0.455768	NA	LINC01529
ENSG00000259216	0.370966	1.70423	2.25188	0.756804	0.449167	NA	ENSG00000259216
ENSG00000202358	0.751486	1.70003	1.57131	1.08192	0.279289	NA	RNU6-652P
ENSG00000212206	0.680637	1.69633	1.83205	0.925921	0.354487	NA	ENSG00000212206
ENSG00000225931	0.965061	1.69555	1.42921	1.18636	0.235481	NA	ENSG00000225931
ENSG00000216101	0.441629	1.69545	1.91699	0.884435	0.376461	NA	MIR877
ENSG00000257150	1.3645	1.69299	1.18529	1.42833	0.153198	NA	PGAM1P5
ENSG00000110148	0.556215	1.69254	1.7542	0.964849	0.33462	NA	CCKBR
ENSG00000229886	0.611745	1.69232	1.69437	0.998789	0.317897	NA	ENSG00000229886
ENSG00000244153	0.611095	1.69222	1.69129	1.00055	0.317045	NA	WWP1P1
ENSG00000223935	0.680208	1.69188	1.72402	0.981356	0.326417	NA	LGALSL-DT
ENSG00000259954	0.815243	1.69152	1.67068	1.01248	0.31131	NA	IL21R-AS1
ENSG00000246448	0.695157	1.6915	1.66974	1.01303	0.311044	NA	ENSG00000246448
ENSG00000214027	1.27654	1.69139	1.25985	1.34253	0.179424	NA	ARPC3P5
ENSG00000250105	0.618892	1.69113	1.69223	0.999349	0.317626	NA	ENSG00000250105
ENSG00000151365	0.289666	1.68594	2.20957	0.763016	0.445454	NA	THRSP
ENSG00000215089	2.91274	1.68513	1.06289	1.58542	0.112871	NA	KRT18P11
ENSG00000274072	1.57592	1.68507	1.2862	1.31012	0.190156	NA	ENSG00000274072
ENSG00000260880	0.355839	1.68451	1.98219	0.84982	0.395425	NA	HCCAT5
ENSG00000230203	0.428613	1.68313	1.82601	0.921756	0.356656	NA	ENSG00000230203
ENSG00000251317	1.34848	1.68235	1.26091	1.33424	0.182127	NA	ENSG00000251317
ENSG00000224172	0.567527	1.68225	1.74649	0.963221	0.335437	NA	ENSG00000224172
ENSG00000273211	1.74242	1.68184	1.04437	1.61038	0.107315	NA	ENSG00000273211
ENSG00000280927	0.55178	1.68165	1.69901	0.989782	0.322281	NA	CTBP1-AS
ENSG00000225531	1.66913	1.68142	1.08171	1.5544	0.120089	NA	ENSG00000225531
ENSG00000232892	0.667925	1.68038	1.61315	1.04168	0.297562	NA	ENSG00000232892
ENSG00000239917	0.68102	1.67985	1.5818	1.06199	0.288242	NA	RPS10P16
ENSG00000227192	0.848292	1.67935	1.55448	1.08033	0.279997	NA	ENSG00000227192
ENSG00000253552	1.52944	1.67813	1.25052	1.34194	0.179615	NA	HOXA-AS2
ENSG00000244259	0.288329	1.67311	2.39777	0.697778	0.485316	NA	ENSG00000244259
ENSG00000175262	0.290884	1.6731	2.39105	0.699738	0.484091	NA	C1orf127
ENSG00000182327	0.4736	1.67244	1.8887	0.885497	0.375888	NA	GLTPD2
ENSG00000228546	0.490269	1.67225	1.7942	0.932029	0.351322	NA	ENSG00000228546
ENSG00000188000	0.613538	1.67186	1.64314	1.01748	0.308926	NA	OR7D2
ENSG00000125084	0.683207	1.67179	1.61991	1.03203	0.302059	NA	WNT1
ENSG00000259215	0.695546	1.67173	1.6022	1.0434	0.296762	NA	ENSG00000259215
ENSG00000182230	0.744733	1.67167	1.58281	1.05614	0.290904	NA	FAM153B
ENSG00000235821	0.49495	1.66984	1.88052	0.887966	0.374559	NA	IFITM4P
ENSG00000261332	0.475624	1.66974	1.8982	0.879641	0.379054	NA	ENSG00000261332
ENSG00000235845	0.415775	1.66893	2.05179	0.8134	0.415988	NA	ENSG00000235845
ENSG00000235808	0.416246	1.66892	2.05301	0.812916	0.416266	NA	MYL6P2
ENSG00000211513	0.857599	1.66602	1.61162	1.03375	0.301251	NA	MIR320E
ENSG00000186234	0.803326	1.66354	1.57569	1.05575	0.291081	NA	FAM86MP
ENSG00000276292	1.11354	1.66353	1.48205	1.12245	0.26167	NA	ENSG00000276292
ENSG00000168671	1.14005	1.66146	1.39282	1.19287	0.232919	NA	UGT3A2
ENSG00000236047	1.02523	1.66062	1.50711	1.10186	0.270523	NA	ENSG00000236047
ENSG00000168959	0.997389	1.66058	1.52685	1.08759	0.276778	NA	GRM5
ENSG00000188282	0.584634	1.65999	1.78211	0.931478	0.351606	NA	RUFY4
ENSG00000276823	0.929271	1.65931	1.57939	1.0506	0.293441	NA	ENSG00000276823
ENSG00000221464	0.873254	1.65902	1.58883	1.04418	0.296402	NA	MIR1271
ENSG00000226276	0.688071	1.65794	1.68008	0.986818	0.323732	NA	ENSG00000226276
ENSG00000257999	0.536536	1.65691	1.78162	0.930004	0.352369	NA	ENSG00000257999
ENSG00000111245	0.620448	1.65646	1.70891	0.969309	0.332391	NA	MYL2
ENSG00000276251	0.404345	1.65573	1.94513	0.851217	0.394649	NA	ENSG00000276251
ENSG00000279307	3.33634	1.65342	0.815969	2.02632	0.0427318	NA	ENSG00000279307
ENSG00000267943	0.486173	1.65321	1.90774	0.866578	0.386173	NA	ENSG00000267943
ENSG00000176165	0.79038	1.65181	1.56371	1.05634	0.290813	NA	FOXG1
ENSG00000158748	0.624895	1.64951	1.64067	1.00539	0.314709	NA	HTR6
ENSG00000267742	0.673266	1.64898	1.66184	0.992264	0.321069	NA	SINHCAFP2
ENSG00000230131	0.345114	1.64892	2.32042	0.710615	0.477323	NA	LINC02641
ENSG00000260650	0.611633	1.64891	1.64203	1.0042	0.315284	NA	ENSG00000260650
ENSG00000240589	0.691348	1.64786	1.67388	0.984454	0.324893	NA	RN7SL258P
ENSG00000244527	0.926299	1.64704	1.53679	1.07174	0.283838	NA	ENSG00000244527
ENSG00000218073	0.546099	1.64673	1.76709	0.931889	0.351394	NA	ENSG00000218073
ENSG00000272834	0.54086	1.64494	1.7739	0.927301	0.35377	NA	ENSG00000272834
ENSG00000277373	0.527174	1.64456	1.78826	0.91964	0.357761	NA	ENSG00000277373
ENSG00000207205	0.406483	1.64402	1.94325	0.846016	0.397544	NA	RNVU1-15
ENSG00000161905	0.676974	1.64274	2.85076	0.576246	0.564449	NA	ALOX15
ENSG00000255366	1.31856	1.6426	1.29927	1.26424	0.206142	NA	ENSG00000255366
ENSG00000271382	0.344272	1.64204	2.13037	0.770776	0.44084	NA	ENSG00000271382
ENSG00000180251	0.341945	1.642	2.13445	0.769287	0.441723	NA	SLC9A4
ENSG00000215333	0.742584	1.64133	1.61497	1.01632	0.309475	NA	KRT18P23
ENSG00000238160	3.32905	1.6413	0.929711	1.76538	0.0774997	NA	LINC02863
ENSG00000187984	0.512246	1.63975	2.01108	0.815359	0.414867	NA	ANKRD19P
ENSG00000267131	2.57459	1.63957	0.894712	1.83251	0.0668758	NA	ENSG00000267131
ENSG00000133937	0.352018	1.63802	2.1167	0.773855	0.439017	NA	GSC
ENSG00000248483	0.620498	1.63536	1.75332	0.93272	0.350965	NA	POU5F2
ENSG00000229001	0.56131	1.63514	1.75912	0.929525	0.352617	NA	ACTBP14
ENSG00000248550	0.402519	1.63306	3.68304	0.4434	0.657476	NA	OTX2-AS1
ENSG00000272817	0.879833	1.63218	1.56125	1.04543	0.295824	NA	ENSG00000272817
ENSG00000225971	0.672834	1.63081	1.64814	0.989485	0.322426	NA	ENSG00000225971
ENSG00000159197	0.429983	1.63011	1.91469	0.851371	0.394563	NA	KCNE2
ENSG00000232750	0.421862	1.62986	1.9235	0.847342	0.396804	NA	ENSG00000232750
ENSG00000221656	0.425231	1.62968	1.93024	0.844287	0.398509	NA	MIR1225
ENSG00000170091	0.419393	1.62966	1.93069	0.844085	0.398622	NA	NSG2
ENSG00000165591	1.22622	1.62926	1.32624	1.22848	0.219266	NA	FAAH2
ENSG00000095932	0.397117	1.62909	1.95198	0.834585	0.403951	NA	SMIM24
ENSG00000272431	1.00645	1.62879	1.61027	1.0115	0.311777	NA	ENSG00000272431
ENSG00000081237	2.93271	1.62671	0.826904	1.96723	0.0491571	NA	PTPRC
ENSG00000256374	0.752402	1.62553	1.74712	0.930403	0.352163	NA	PPIAL4D
ENSG00000174123	0.354622	1.62538	2.11138	0.76982	0.441406	NA	TLR10
ENSG00000241233	0.34203	1.62495	2.13295	0.76183	0.446162	NA	KRTAP5-8
ENSG00000225308	0.644853	1.6241	1.68497	0.963874	0.335109	NA	ASS1P11
ENSG00000253399	0.625759	1.62401	1.77948	0.912635	0.361435	NA	ENSG00000253399
ENSG00000186075	0.538764	1.62318	1.79816	0.902692	0.36669	NA	ZPBP2
ENSG00000226609	0.677099	1.62192	1.75155	0.925988	0.354452	NA	ENSG00000226609
ENSG00000214892	0.747217	1.62116	1.60099	1.0126	0.31125	NA	USP8P1
ENSG00000125414	0.295336	1.62089	2.37505	0.682467	0.494944	NA	MYH2
ENSG00000269139	0.295336	1.62089	2.37505	0.682467	0.494944	NA	ENSG00000269139
ENSG00000233229	0.710039	1.62041	1.75326	0.924228	0.355367	NA	CNOT7P1
ENSG00000125895	2.06826	1.62005	0.956792	1.69321	0.0904148	NA	TMEM74B
ENSG00000137968	0.547347	1.62002	1.79914	0.900437	0.367887	NA	SLC44A5
ENSG00000243388	1.04771	1.61923	1.51223	1.07075	0.28428	NA	RPL3P3
ENSG00000242882	0.662282	1.61875	1.85124	0.874414	0.381893	NA	RPL5P11
ENSG00000199072	1.7809	1.61797	1.22275	1.32323	0.18576	NA	MIRLET7F1
ENSG00000178636	0.667882	1.61772	1.81012	0.893709	0.371478	NA	ENSG00000178636
ENSG00000105467	0.705176	1.61527	1.67741	0.962957	0.335569	NA	SYNGR4
ENSG00000206878	0.842371	1.6149	1.53336	1.05318	0.292259	NA	ENSG00000206878
ENSG00000275445	0.594949	1.61431	1.69121	0.95453	0.339815	NA	ENSG00000275445
ENSG00000224251	0.427365	1.61413	2.05544	0.785295	0.432281	NA	ENSG00000224251
ENSG00000140519	0.532745	1.61269	1.71533	0.940164	0.347133	NA	RHCG
ENSG00000204361	0.564715	1.61211	1.9523	0.825746	0.408948	NA	NXPE2
ENSG00000132938	1.33942	1.61143	1.3721	1.17442	0.240225	NA	MTUS2
ENSG00000231246	0.704644	1.60894	1.65447	0.972478	0.330813	NA	ENSG00000231246
ENSG00000213539	2.14709	1.60825	0.997558	1.61218	0.106922	NA	YBX1P6
ENSG00000272789	0.67332	1.60768	1.79849	0.893909	0.371371	NA	ENSG00000272789
ENSG00000140279	0.399799	1.6044	2.22924	0.719708	0.471705	NA	DUOX2
ENSG00000265008	0.338578	1.60275	2.30731	0.694643	0.487279	NA	ENSG00000265008
ENSG00000237307	0.706122	1.60248	1.58711	1.00969	0.312644	NA	SRRM1P3
ENSG00000092200	0.403392	1.6005	1.94714	0.821973	0.411092	NA	RPGRIP1
ENSG00000177350	1.67264	1.59947	1.07886	1.48255	0.138193	NA	RPL13AP3
ENSG00000255282	0.889483	1.59833	1.49812	1.06689	0.286021	NA	WTAPP1
ENSG00000177398	0.822522	1.59811	1.52951	1.04485	0.296091	NA	UMODL1
ENSG00000255866	1.58221	1.59751	1.3674	1.16828	0.242694	NA	ENSG00000255866
ENSG00000240828	2.15331	1.59463	1.02772	1.55161	0.120755	NA	RPL21P4
ENSG00000259278	0.33328	1.59336	2.14626	0.74239	0.457851	NA	ENSG00000259278
ENSG00000265936	0.827204	1.59229	1.5561	1.02326	0.306186	NA	ENSG00000265936
ENSG00000189325	0.447232	1.59008	1.91989	0.82821	0.407551	NA	BNIP5
ENSG00000257539	0.453128	1.58475	2.03274	0.779614	0.435618	NA	HSPA8P14
ENSG00000275294	1.40831	1.58394	1.22271	1.29543	0.195171	NA	LINC02340
ENSG00000224820	1.06231	1.58138	1.40169	1.12819	0.259239	NA	BTF3P4
ENSG00000206897	2.47566	1.58127	0.995467	1.58847	0.112179	NA	SNORA9B
ENSG00000169442	0.408081	1.58086	4.31281	0.36655	0.713955	NA	CD52
ENSG00000235319	0.525695	1.58072	1.81047	0.873098	0.38261	NA	ENSG00000235319
ENSG00000163016	1.17885	1.58064	1.23276	1.2822	0.199773	NA	ALMS1P1
ENSG00000225075	0.139941	1.57947	4.26583	0.370261	0.711188	NA	ENSG00000225075
ENSG00000231424	0.139941	1.57947	4.26583	0.370261	0.711188	NA	ENSG00000231424
ENSG00000266618	0.139941	1.57947	4.26583	0.370261	0.711188	NA	MIR4742
ENSG00000226757	0.139941	1.57947	4.26583	0.370261	0.711188	NA	ENSG00000226757
ENSG00000206715	0.139941	1.57947	4.26583	0.370261	0.711188	NA	RNU6-444P
ENSG00000167139	0.139941	1.57947	4.26583	0.370261	0.711188	NA	TBC1D21
ENSG00000243403	1.82887	1.57745	1.20612	1.30787	0.190917	NA	ENSG00000243403
ENSG00000205426	0.786359	1.57656	1.53388	1.02782	0.304033	NA	KRT81
ENSG00000258088	1.23412	1.57612	1.27264	1.23846	0.215545	NA	ENSG00000258088
ENSG00000175746	0.536608	1.57505	1.89175	0.832586	0.405078	NA	C15orf54
ENSG00000248727	0.89097	1.57492	1.30063	1.21089	0.225937	NA	LINC01948
ENSG00000263063	0.873865	1.57387	1.4702	1.07052	0.284387	NA	ENSG00000263063
ENSG00000267783	0.473905	1.57352	1.91571	0.821379	0.411431	NA	ENSG00000267783
ENSG00000185960	0.446632	1.57196	1.94184	0.809517	0.418218	NA	SHOX
ENSG00000253282	1.24808	1.57087	1.60668	0.977708	0.328219	NA	ENSG00000253282
ENSG00000254852	0.643809	1.56947	1.66831	0.940756	0.34683	NA	NPIPA2
ENSG00000273596	1.51265	1.56801	1.06334	1.4746	0.140319	NA	ENSG00000273596
ENSG00000235660	0.909863	1.56593	1.56825	0.99852	0.318027	NA	LINC00345
ENSG00000207195	0.912151	1.5653	1.43138	1.09356	0.274146	NA	ENSG00000207195
ENSG00000234427	0.76731	1.56521	1.52769	1.02456	0.305569	NA	ENSG00000234427
ENSG00000242953	0.830861	1.56516	1.47716	1.05958	0.289338	NA	ENSG00000242953
ENSG00000159450	2.603	1.56384	0.987117	1.58425	0.113137	NA	TCHH
ENSG00000275374	1.04746	1.56319	1.2639	1.2368	0.216163	NA	ENSG00000275374
ENSG00000273350	3.13806	1.56278	0.990147	1.57834	0.114489	NA	ENSG00000273350
ENSG00000108684	1.17743	1.56027	1.24552	1.2527	0.210313	NA	ASIC2
ENSG00000165168	0.859083	1.56016	1.57175	0.992623	0.320894	NA	CYBB
ENSG00000274515	0.7464	1.55812	1.56456	0.995884	0.319306	NA	ENSG00000274515
ENSG00000277447	1.10945	1.55713	1.40925	1.10494	0.269186	NA	ENSG00000277447
ENSG00000073067	0.779986	1.55389	1.56957	0.990012	0.322168	NA	CYP2W1
ENSG00000224839	1.32046	1.55184	1.36722	1.13503	0.256363	NA	RPL12P17
ENSG00000010932	0.900005	1.55151	1.32182	1.17376	0.240489	NA	FMO1
ENSG00000249492	0.915947	1.5497	1.45447	1.06548	0.286661	NA	ENSG00000249492
ENSG00000207041	1.8351	1.54918	1.02971	1.50448	0.132457	NA	RNU6-3P
ENSG00000196933	1.64438	1.54548	1.24398	1.24237	0.2141	NA	RPS26P11
ENSG00000252018	0.202153	1.54396	3.35074	0.460782	0.644955	NA	RNU2-30P
ENSG00000238090	0.202153	1.54396	3.35074	0.460782	0.644955	NA	ENSG00000238090
ENSG00000232951	1.25587	1.54369	1.39719	1.10485	0.269224	NA	IPO7P1
ENSG00000237737	0.203638	1.54354	3.3421	0.461848	0.644191	NA	DCTN1-AS1
ENSG00000255074	0.203638	1.54354	3.3421	0.461848	0.644191	NA	ENSG00000255074
ENSG00000207642	0.204555	1.54328	3.3368	0.462503	0.643721	NA	MIR571
ENSG00000231944	0.209974	1.54178	3.30638	0.466305	0.640997	NA	PHKA1-AS1
ENSG00000258648	0.209974	1.54178	3.30638	0.466305	0.640997	NA	UBE2CP1
ENSG00000238222	1.21362	1.54175	1.24462	1.23873	0.215446	NA	MKRN4P
ENSG00000255462	0.342109	1.54135	2.31838	0.664838	0.506154	NA	ENSG00000255462
ENSG00000275025	0.211799	1.54128	3.29631	0.467578	0.640086	NA	ENSG00000275025
ENSG00000207263	0.78483	1.5406	1.63133	0.944385	0.344973	NA	SNORD116-16
ENSG00000257803	0.72063	1.54057	1.52859	1.00784	0.313533	NA	ENSG00000257803
ENSG00000232896	0.217303	1.53979	3.26668	0.471364	0.637381	NA	ENSG00000232896
ENSG00000228643	1.06331	1.53766	1.37498	1.11832	0.263431	NA	ENSG00000228643
ENSG00000181656	1.43826	1.53658	1.39766	1.09939	0.271599	NA	GPR88
ENSG00000266743	0.737575	1.53608	1.49604	1.02676	0.304531	NA	ENSG00000266743
ENSG00000252874	0.608581	1.53557	1.89275	0.811294	0.417197	NA	ENSG00000252874
ENSG00000283429	0.522484	1.53523	1.81122	0.847624	0.396648	NA	MIR1244-3
ENSG00000114124	1.1726	1.53436	1.39569	1.09936	0.271611	NA	GRK7
ENSG00000251988	0.87903	1.53422	1.44045	1.0651	0.28683	NA	RNU4ATAC18P
ENSG00000270457	0.855781	1.53412	1.48709	1.03163	0.302247	NA	ENSG00000270457
ENSG00000231848	0.910086	1.53263	1.42835	1.07301	0.283269	NA	ENSG00000231848
ENSG00000230650	1.33096	1.53112	1.35355	1.13119	0.257976	NA	ENSG00000230650
ENSG00000227382	1.03948	1.5311	1.44249	1.06142	0.288497	NA	EIF4A2P2
ENSG00000267570	1.87557	1.52713	1.12869	1.35301	0.176051	NA	STK25P1
ENSG00000259755	1.36918	1.52537	1.13811	1.34026	0.180161	NA	ENSG00000259755
ENSG00000256001	1.11399	1.5232	1.40221	1.08628	0.277353	NA	ENSG00000256001
ENSG00000140600	0.603787	1.52218	1.59094	0.956783	0.338677	NA	SH3GL3
ENSG00000206899	1.10015	1.52046	1.44096	1.05518	0.291345	NA	RNU6-36P
ENSG00000267938	1.48098	1.51995	1.37895	1.10225	0.270353	NA	EIF1P6
ENSG00000126259	0.92877	1.51912	1.46285	1.03847	0.299053	NA	KIRREL2
ENSG00000235369	1.11946	1.51634	1.42284	1.06571	0.286553	NA	RPL36AP15
ENSG00000215007	1.49024	1.51556	1.36503	1.11027	0.266882	NA	DNAJA1P3
ENSG00000224183	1.56195	1.51509	1.07192	1.41344	0.157527	NA	SDHDP6
ENSG00000279217	0.261439	1.51383	2.80981	0.538764	0.59005	NA	ENSG00000279217
ENSG00000265222	0.868153	1.51311	1.44701	1.04568	0.295709	NA	ENSG00000265222
ENSG00000258068	0.267383	1.51257	2.79011	0.542119	0.587737	NA	ENSG00000258068
ENSG00000276308	0.26926	1.51218	2.78408	0.543153	0.587024	NA	ENSG00000276308
ENSG00000255082	0.269209	1.51203	2.78171	0.543562	0.586743	NA	GRM5-AS1
ENSG00000089356	1.35999	1.5116	1.10647	1.36615	0.171892	NA	FXYD3
ENSG00000227908	0.994939	1.50708	1.43804	1.04801	0.294634	NA	ENSG00000227908
ENSG00000259726	5.23755	1.50665	0.591537	2.54701	0.010865	NA	CSPG4P11
ENSG00000206948	0.978767	1.50663	1.46616	1.0276	0.304138	NA	SNORA36A
ENSG00000277785	2.4352	1.50563	0.926073	1.62582	0.103987	NA	SNORD116-21
ENSG00000203635	0.513172	1.50501	1.92623	0.781324	0.434612	NA	ENSG00000203635
ENSG00000182574	0.585089	1.50463	3.92241	0.383599	0.701276	NA	ENSG00000182574
ENSG00000251323	1.02788	1.50453	1.24649	1.20702	0.227426	NA	LINC02728
ENSG00000236756	1.50012	1.50451	1.07702	1.39692	0.162438	NA	DNAJC9-AS1
ENSG00000166426	6.44135	1.50311	0.55031	2.73139	0.00630682	NA	CRABP1
ENSG00000237135	1.10449	1.50212	1.32899	1.13027	0.258364	NA	DDX10P1
ENSG00000273507	0.904766	1.50164	1.44102	1.04207	0.29738	NA	ENSG00000273507
ENSG00000170236	0.846495	1.50157	1.50169	0.999924	0.317347	NA	USP50
ENSG00000086300	1.55989	1.49812	1.03715	1.44446	0.148609	NA	SNX10
ENSG00000274718	1.81058	1.49606	1.01511	1.47379	0.140539	NA	ENSG00000274718
ENSG00000241746	0.761534	1.49594	1.49279	1.00211	0.316291	NA	ENSG00000241746
ENSG00000261212	0.950495	1.49553	1.43891	1.03935	0.298644	NA	ENSG00000261212
ENSG00000248202	1.13245	1.4943	1.42861	1.04598	0.29557	NA	LINC02234
ENSG00000261663	2.22657	1.49384	0.921058	1.62187	0.104831	NA	ENSG00000261663
ENSG00000248966	1.05727	1.49375	1.43538	1.04067	0.29803	NA	BCLAF1P1
ENSG00000234297	0.769938	1.49372	1.5672	0.95311	0.340534	NA	ENSG00000234297
ENSG00000176855	2.56621	1.49003	1.10228	1.35177	0.176448	NA	KRT18P28
ENSG00000267319	0.861514	1.48879	1.5184	0.980504	0.326837	NA	SELENOKP1
ENSG00000228139	0.46146	1.48776	1.92259	0.77383	0.439031	NA	LINC01402
ENSG00000198754	0.939942	1.48735	1.52873	0.972929	0.330589	NA	OXCT2
ENSG00000125538	4.99186	1.48551	0.694292	2.13961	0.0323864	NA	IL1B
ENSG00000223663	0.129028	1.48444	3.89706	0.380912	0.703269	NA	NDUFB4P8
ENSG00000224717	0.129028	1.48444	3.89706	0.380912	0.703269	NA	LEMD1-DT
ENSG00000197721	0.129028	1.48444	3.89706	0.380912	0.703269	NA	CR1L
ENSG00000223457	0.129028	1.48444	3.89706	0.380912	0.703269	NA	HTATSF1P1
ENSG00000147257	0.129028	1.48444	3.89706	0.380912	0.703269	NA	GPC3
ENSG00000275850	0.129028	1.48444	3.89706	0.380912	0.703269	NA	ENSG00000275850
ENSG00000238282	0.129028	1.48444	3.89706	0.380912	0.703269	NA	ENSG00000238282
ENSG00000215914	0.378134	1.48275	2.36793	0.626179	0.531198	NA	MMP23A
ENSG00000261003	0.835307	1.47765	1.52926	0.966249	0.333919	NA	ENSG00000261003
ENSG00000243250	0.188314	1.47495	3.08465	0.478156	0.632539	NA	RPS6P16
ENSG00000127954	0.19124	1.47469	3.06875	0.48055	0.630836	NA	STEAP4
ENSG00000166961	0.19124	1.47469	3.06875	0.48055	0.630836	NA	MS4A15
ENSG00000255983	0.19124	1.47469	3.06875	0.48055	0.630836	NA	ENSG00000255983
ENSG00000230109	0.192725	1.47456	3.06072	0.481767	0.629972	NA	LINC02643
ENSG00000214076	0.193642	1.47447	3.05581	0.482515	0.62944	NA	CPSF1P1
ENSG00000202344	0.200887	1.47384	3.01813	0.488327	0.625318	NA	RN7SKP208
ENSG00000207646	0.200887	1.47384	3.01813	0.488327	0.625318	NA	MIR655
ENSG00000185518	0.200887	1.47384	3.01813	0.488327	0.625318	NA	SV2B
ENSG00000254813	0.206391	1.47336	2.99078	0.492633	0.622272	NA	ENSG00000254813
ENSG00000280412	0.206391	1.47336	2.99078	0.492633	0.622272	NA	ENSG00000280412
ENSG00000215035	0.860922	1.46969	1.43775	1.02222	0.306678	NA	FDPSP5
ENSG00000240392	1.08317	1.46809	1.47333	0.996445	0.319034	NA	RPL9P3
ENSG00000235078	2.48413	1.46804	0.947105	1.55003	0.121134	NA	ENSG00000235078
ENSG00000250363	0.408783	1.46781	2.1819	0.672721	0.501125	NA	KRT18P21
ENSG00000272321	0.245724	1.46527	2.61226	0.560921	0.574852	NA	ENSG00000272321
ENSG00000262810	0.250526	1.46486	2.59652	0.564165	0.572642	NA	ENSG00000262810
ENSG00000254884	0.257339	1.46432	2.57611	0.568425	0.569746	NA	PRR13P2
ENSG00000207072	0.258296	1.46419	2.57102	0.569496	0.569019	NA	RNU6-39P
ENSG00000204792	0.262758	1.46405	2.56596	0.570567	0.568293	NA	LINC01291
ENSG00000237784	0.263098	1.46386	2.55904	0.572036	0.567297	NA	ENSG00000237784
ENSG00000152592	0.263098	1.46386	2.55904	0.572036	0.567297	NA	DMP1
ENSG00000277745	0.270919	1.46325	2.53671	0.576829	0.564055	NA	H2AB3
ENSG00000266075	0.118116	1.46198	4.31933	0.338474	0.735006	NA	RN7SL574P
ENSG00000272058	0.118116	1.46198	4.31933	0.338474	0.735006	NA	ENSG00000272058
ENSG00000253618	0.118116	1.46198	4.31933	0.338474	0.735006	NA	GRPEL2-AS1
ENSG00000237385	0.118116	1.46198	4.31933	0.338474	0.735006	NA	ENSG00000237385
ENSG00000170788	0.118116	1.46198	4.31933	0.338474	0.735006	NA	DYDC1
ENSG00000139144	0.118116	1.46198	4.31933	0.338474	0.735006	NA	PIK3C2G
ENSG00000274885	0.118116	1.46198	4.31933	0.338474	0.735006	NA	ENSG00000274885
ENSG00000259772	0.118116	1.46198	4.31933	0.338474	0.735006	NA	ENSG00000259772
ENSG00000206181	0.118116	1.46198	4.31933	0.338474	0.735006	NA	ELOA2
ENSG00000283433	0.118116	1.46198	4.31933	0.338474	0.735006	NA	RNA5SP532
ENSG00000252546	0.118116	1.46198	4.31933	0.338474	0.735006	NA	RNA5SP466
ENSG00000268199	0.118116	1.46198	4.31933	0.338474	0.735006	NA	ENSG00000268199
ENSG00000224349	0.315708	1.4608	2.45296	0.595527	0.551491	NA	FAM135A-AS1
ENSG00000189423	3.05247	1.46066	0.794714	1.83797	0.0660662	NA	USP32P3
ENSG00000279019	0.703333	1.45989	1.57874	0.924721	0.355111	NA	ENSG00000279019
ENSG00000233975	0.177401	1.45883	3.49655	0.417221	0.676517	NA	LINC02574
ENSG00000226005	0.181812	1.45867	3.46589	0.420864	0.673855	NA	LINC02660
ENSG00000258792	0.18273	1.45863	3.45965	0.421613	0.673308	NA	ENSG00000258792
ENSG00000236078	0.188149	1.45843	3.42386	0.425962	0.670136	NA	LINC01447
ENSG00000260790	0.512732	1.45817	2.06853	0.704931	0.480853	NA	ENSG00000260790
ENSG00000178750	0.195478	1.45816	3.37741	0.43174	0.665931	NA	STX19
ENSG00000229912	0.245509	1.45667	3.15373	0.461888	0.644162	NA	ENSG00000229912
ENSG00000249930	0.307935	1.45574	2.3009	0.632685	0.52694	NA	ENSG00000249930
ENSG00000236035	0.237737	1.45433	2.8836	0.504345	0.614019	NA	ENSG00000236035
ENSG00000233539	0.247434	1.45395	2.84639	0.510804	0.609488	NA	ENSG00000233539
ENSG00000240790	0.24926	1.45387	2.83934	0.512045	0.60862	NA	ENSG00000240790
ENSG00000251739	3.49497	1.44973	0.768538	1.88635	0.0592478	NA	RNU6-1053P
ENSG00000279633	0.833017	1.44966	1.47869	0.980367	0.326905	NA	ENSG00000279633
ENSG00000272088	1.92548	1.44927	1.06174	1.365	0.172253	NA	ENSG00000272088
ENSG00000279753	0.306669	1.44895	2.47259	0.586007	0.557871	NA	ENSG00000279753
ENSG00000250192	0.31108	1.44878	2.46237	0.588368	0.556285	NA	ENSG00000250192
ENSG00000257127	0.317376	1.44866	4.32009	0.335331	0.737376	NA	CLLU1
ENSG00000254671	0.452704	1.44864	2.12484	0.681767	0.495387	NA	ENSG00000254671
ENSG00000249006	0.52788	1.44851	1.9591	0.739372	0.459681	NA	ENSG00000249006
ENSG00000213312	0.443233	1.44834	2.11805	0.683806	0.494097	NA	RPL7AP34
ENSG00000207352	0.372549	1.44728	2.09493	0.690849	0.489661	NA	RNU6-540P
ENSG00000244020	0.126285	1.44711	3.92688	0.368515	0.712489	NA	MT1HL1
ENSG00000213355	0.126285	1.44711	3.92688	0.368515	0.712489	NA	CNN2P8
ENSG00000270664	0.126285	1.44711	3.92688	0.368515	0.712489	NA	ENSG00000270664
ENSG00000249244	0.126285	1.44711	3.92688	0.368515	0.712489	NA	ENSG00000249244
ENSG00000228317	0.126285	1.44711	3.92688	0.368515	0.712489	NA	ENSG00000228317
ENSG00000254872	0.126285	1.44711	3.92688	0.368515	0.712489	NA	LINC02688
ENSG00000149124	0.126285	1.44711	3.92688	0.368515	0.712489	NA	GLYAT
ENSG00000165325	0.126285	1.44711	3.92688	0.368515	0.712489	NA	DEUP1
ENSG00000230716	0.126285	1.44711	3.92688	0.368515	0.712489	NA	KRT8P7
ENSG00000250073	0.126285	1.44711	3.92688	0.368515	0.712489	NA	ENSG00000250073
ENSG00000258757	0.126285	1.44711	3.92688	0.368515	0.712489	NA	ENSG00000258757
ENSG00000227790	0.126285	1.44711	3.92688	0.368515	0.712489	NA	SPECC1P1
ENSG00000125910	0.126285	1.44711	3.92688	0.368515	0.712489	NA	S1PR4
ENSG00000171777	0.126285	1.44711	3.92688	0.368515	0.712489	NA	RASGRP4
ENSG00000090382	0.412896	1.44544	2.05621	0.702961	0.48208	NA	LYZ
ENSG00000272172	3.29857	1.44455	0.82518	1.75059	0.0800161	NA	ENSG00000272172
ENSG00000262140	0.629488	1.44401	1.77557	0.813265	0.416066	NA	ENSG00000262140
ENSG00000273769	0.445367	1.4436	2.01939	0.714872	0.474688	NA	ENSG00000273769
ENSG00000207614	0.386	1.44339	2.20422	0.654831	0.512577	NA	MIR193A
ENSG00000270232	0.540545	1.44323	2.01221	0.717238	0.473227	NA	MTCYBP22
ENSG00000201164	0.497408	1.4421	1.9905	0.72449	0.468765	NA	RNU4-36P
ENSG00000272109	0.183695	1.44187	3.10943	0.463707	0.642858	NA	ENSG00000272109
ENSG00000254303	0.183695	1.44187	3.10943	0.463707	0.642858	NA	ENSG00000254303
ENSG00000168348	0.183695	1.44187	3.10943	0.463707	0.642858	NA	INSM2
ENSG00000252503	0.185571	1.44177	3.09888	0.465255	0.641749	NA	RNU6-531P
ENSG00000179131	0.185571	1.44177	3.09888	0.465255	0.641749	NA	ENSG00000179131
ENSG00000255460	0.185571	1.44177	3.09888	0.465255	0.641749	NA	ZDHHC20P3
ENSG00000169896	0.188497	1.44162	3.08247	0.467685	0.64001	NA	ITGAM
ENSG00000224328	0.190899	1.4415	3.06926	0.469658	0.638599	NA	MDC1-AS1
ENSG00000253778	0.190899	1.4415	3.06926	0.469658	0.638599	NA	ENSG00000253778
ENSG00000130656	0.190899	1.4415	3.06926	0.469658	0.638599	NA	HBZ
ENSG00000205899	0.190899	1.4415	3.06926	0.469658	0.638599	NA	BHLHA9
ENSG00000241281	0.196318	1.44123	3.04032	0.47404	0.635471	NA	ENSG00000241281
ENSG00000257005	0.196318	1.44123	3.04032	0.47404	0.635471	NA	ENSG00000257005
ENSG00000270462	0.198144	1.44114	3.03082	0.475495	0.634434	NA	ENSG00000270462
ENSG00000248216	0.198144	1.44114	3.03082	0.475495	0.634434	NA	KCTD9P5
ENSG00000224177	0.952112	1.44098	1.35519	1.06331	0.287642	NA	LINC00570
ENSG00000253535	0.567532	1.44049	1.96075	0.734664	0.462544	NA	ENSG00000253535
ENSG00000213152	2.06657	1.43927	0.954134	1.50845	0.131438	NA	RPL7AP60
ENSG00000242314	0.433495	1.43875	2.04399	0.703895	0.481498	NA	RPL12P32
ENSG00000135409	0.306463	1.4373	4.32074	0.332652	0.739397	NA	AMHR2
ENSG00000215704	0.115373	1.43685	4.05815	0.354066	0.72329	NA	CELA2B
ENSG00000227207	0.115373	1.43685	4.05815	0.354066	0.72329	NA	RPL31P12
ENSG00000229357	0.115373	1.43685	4.05815	0.354066	0.72329	NA	CYCSP51
ENSG00000230184	0.115373	1.43685	4.05815	0.354066	0.72329	NA	SMYD3-IT1
ENSG00000238259	0.115373	1.43685	4.05815	0.354066	0.72329	NA	ENSG00000238259
ENSG00000272483	0.115373	1.43685	4.05815	0.354066	0.72329	NA	ENSG00000272483
ENSG00000215325	0.115373	1.43685	4.05815	0.354066	0.72329	NA	ASS1P10
ENSG00000225499	0.115373	1.43685	4.05815	0.354066	0.72329	NA	RPL15P4
ENSG00000230249	0.115373	1.43685	4.05815	0.354066	0.72329	NA	ENSG00000230249
ENSG00000223592	0.115373	1.43685	4.05815	0.354066	0.72329	NA	FNDC3CP
ENSG00000165091	0.115373	1.43685	4.05815	0.354066	0.72329	NA	TMC1
ENSG00000226825	0.115373	1.43685	4.05815	0.354066	0.72329	NA	LINC01509
ENSG00000232987	0.115373	1.43685	4.05815	0.354066	0.72329	NA	LINC01219
ENSG00000280032	0.115373	1.43685	4.05815	0.354066	0.72329	NA	ENSG00000280032
ENSG00000278498	0.115373	1.43685	4.05815	0.354066	0.72329	NA	ENSG00000278498
ENSG00000260810	0.115373	1.43685	4.05815	0.354066	0.72329	NA	ENSG00000260810
ENSG00000267346	0.115373	1.43685	4.05815	0.354066	0.72329	NA	EIF5AP3
ENSG00000249680	0.115373	1.43685	4.05815	0.354066	0.72329	NA	TUBA3GP
ENSG00000207932	0.115373	1.43685	4.05815	0.354066	0.72329	NA	MIR33A
ENSG00000228930	0.115373	1.43685	4.05815	0.354066	0.72329	NA	MTCO1P3
ENSG00000111732	0.51436	1.43672	1.9857	0.723531	0.469354	NA	AICDA
ENSG00000259514	0.248309	1.43605	2.60172	0.551963	0.580974	NA	ENSG00000259514
ENSG00000224809	0.250185	1.43599	2.59703	0.552934	0.580308	NA	BEND3P2
ENSG00000218792	0.254596	1.43578	2.58337	0.555779	0.578362	NA	HSPD1P16
ENSG00000173976	0.255553	1.43571	2.57824	0.556855	0.577626	NA	RAX2
ENSG00000234865	0.261057	1.43547	2.5626	0.560163	0.575368	NA	ENSG00000234865
ENSG00000213455	0.26184	1.43546	2.56168	0.560359	0.575235	NA	PPIAP82
ENSG00000255622	0.267344	1.43521	2.54576	0.563765	0.572914	NA	PCDHB17P
ENSG00000254873	0.27368	1.43493	2.52802	0.567612	0.570299	NA	ENSG00000254873
ENSG00000279583	1.18238	1.43461	1.16315	1.23338	0.217434	NA	ENSG00000279583
ENSG00000259557	0.172782	1.4342	3.17134	0.452238	0.651098	NA	HMGN1P26
ENSG00000264802	0.174659	1.43415	3.15965	0.453895	0.649905	NA	MIR5191
ENSG00000273118	0.174659	1.43415	3.15965	0.453895	0.649905	NA	ENSG00000273118
ENSG00000257350	0.174659	1.43415	3.15965	0.453895	0.649905	NA	ENSG00000257350
ENSG00000230013	0.177585	1.43407	3.14176	0.456453	0.648064	NA	CT70
ENSG00000279466	0.177585	1.43407	3.14176	0.456453	0.648064	NA	ENSG00000279466
ENSG00000258942	0.177585	1.43407	3.14176	0.456453	0.648064	NA	ENSG00000258942
ENSG00000272344	0.179069	1.43403	3.13302	0.457713	0.647158	NA	SNORD114-21
ENSG00000267467	0.179069	1.43403	3.13302	0.457713	0.647158	NA	APOC4
ENSG00000162399	0.179987	1.434	3.12756	0.458504	0.64659	NA	BSND
ENSG00000234208	0.179987	1.434	3.12756	0.458504	0.64659	NA	ENSG00000234208
ENSG00000225279	0.185406	1.43385	3.09611	0.463115	0.643282	NA	ENSG00000225279
ENSG00000260809	0.185406	1.43385	3.09611	0.463115	0.643282	NA	VPS35P1
ENSG00000250771	0.187231	1.4338	3.0858	0.464645	0.642186	NA	ENSG00000250771
ENSG00000267151	0.192735	1.43365	3.05559	0.469191	0.638933	NA	MIR2117HG
ENSG00000255479	0.359676	1.43274	2.39895	0.597236	0.55035	NA	ENSG00000255479
ENSG00000224916	0.242766	1.43259	2.86615	0.499832	0.617194	NA	APOC4-APOC2
ENSG00000250431	0.259089	1.43227	2.81526	0.508751	0.610927	NA	ENSG00000250431
ENSG00000157423	1.10194	1.43178	1.21054	1.18276	0.236904	NA	HYDIN
ENSG00000233198	0.236479	1.43096	2.63812	0.542418	0.587531	NA	RNF224
ENSG00000226677	0.236479	1.43096	2.63812	0.542418	0.587531	NA	IGBP1P1
ENSG00000250295	0.23687	1.43095	2.63628	0.54279	0.587274	NA	RDH10-AS1
ENSG00000186910	0.242815	1.43079	2.61698	0.546732	0.584563	NA	SERPINA11
ENSG00000273851	0.242815	1.43079	2.61698	0.546732	0.584563	NA	ENSG00000273851
ENSG00000264739	0.243683	1.43076	2.61415	0.547316	0.584162	NA	ENSG00000264739
ENSG00000279590	0.244691	1.43074	2.61109	0.547947	0.583729	NA	ENSG00000279590
ENSG00000233040	0.247617	1.43069	2.60555	0.549093	0.582941	NA	FAM204BP
ENSG00000164303	0.247617	1.43069	2.60555	0.549093	0.582941	NA	ENPP6
ENSG00000262412	0.249102	1.43067	2.60275	0.549674	0.582543	NA	ENSG00000262412
ENSG00000229814	0.313882	1.4306	2.28855	0.625111	0.531899	NA	RPL35AP21
ENSG00000145920	0.314839	1.43053	2.28546	0.625927	0.531363	NA	CPLX2
ENSG00000234203	1.74161	1.43044	1.09766	1.30318	0.192515	NA	ENSG00000234203
ENSG00000122735	0.256432	1.43041	2.57414	0.555687	0.578425	NA	DNAI1
ENSG00000238741	0.318342	1.43041	2.27975	0.627444	0.530368	NA	SCARNA7
ENSG00000273687	0.320343	1.43033	2.27587	0.628477	0.529691	NA	ENSG00000273687
ENSG00000225018	0.262768	1.43024	2.55531	0.559715	0.575674	NA	ENSG00000225018
ENSG00000222014	2.42086	1.43016	0.892392	1.60261	0.10902	NA	RAB6C
ENSG00000259657	0.325586	1.43012	2.2656	0.631229	0.527891	NA	PIGHP1
ENSG00000234523	0.289478	1.42987	2.51565	0.568388	0.569772	NA	NDUFB1P2
ENSG00000263179	1.4509	1.42944	1.25455	1.13941	0.254532	NA	HNRNPCP4
ENSG00000259078	0.30201	1.42943	2.47141	0.578385	0.563004	NA	PTBP1P
ENSG00000230174	0.302101	1.42754	2.30913	0.618214	0.536434	NA	LINC01149
ENSG00000108018	0.307429	1.42738	2.29731	0.621327	0.534384	NA	SORCS1
ENSG00000215458	0.311314	1.42734	2.29382	0.622252	0.533776	NA	AATBC
ENSG00000149970	0.309254	1.42726	2.28797	0.623809	0.532753	NA	CNKSR2
ENSG00000224083	0.318644	1.42713	2.27856	0.626328	0.5311	NA	MTCO1P11
ENSG00000235076	0.318644	1.42713	2.27856	0.626328	0.5311	NA	GAPDHP52
ENSG00000279094	0.329207	1.42695	2.26575	0.629793	0.52883	NA	LINC01670
ENSG00000137648	0.462633	1.42676	2.12122	0.672613	0.501193	NA	TMPRSS4
ENSG00000229107	0.360903	1.42646	2.23152	0.639231	0.522673	NA	ABHD17AP4
ENSG00000264078	0.391203	1.42591	2.19588	0.64936	0.516106	NA	ENSG00000264078
ENSG00000183908	0.396612	1.4254	2.06927	0.68884	0.490924	NA	LRRC55
ENSG00000220666	0.438624	1.42502	2.14155	0.665416	0.505785	NA	RCC2P7
ENSG00000243468	0.496985	1.42474	2.12534	0.67036	0.502628	NA	INGX
ENSG00000270131	0.931636	1.42461	1.73159	0.822718	0.410669	NA	ENSG00000270131
ENSG00000149654	0.887404	1.42455	1.35223	1.05349	0.292118	NA	CDH22
ENSG00000207245	0.358894	1.42446	2.10941	0.675285	0.499494	NA	SNORD116-29
ENSG00000232724	0.536051	1.42369	1.93169	0.737019	0.461111	NA	TRIM80P
ENSG00000264215	3.23445	1.42258	0.764774	1.86013	0.0628669	NA	ENSG00000264215
ENSG00000168748	0.549281	1.42213	1.95707	0.726661	0.467434	NA	CA7
ENSG00000237406	0.576938	1.42189	1.98314	0.716989	0.473381	NA	NDUFA9P1
ENSG00000268745	0.446251	1.42181	1.94709	0.730223	0.465254	NA	ENSG00000268745
ENSG00000227242	0.526799	1.42081	1.91623	0.741462	0.458414	NA	NBPF13P
ENSG00000233924	0.74255	1.42055	1.90837	0.744379	0.456647	NA	RPSAP13
ENSG00000259105	0.556486	1.41949	1.87737	0.756105	0.449586	NA	RPS3AP4
ENSG00000263232	2.11706	1.41897	1.01927	1.39213	0.163882	NA	ATP5F1AP3
ENSG00000251566	0.975492	1.41743	1.31433	1.07844	0.280837	NA	HMGB1P35
ENSG00000158077	0.846172	1.41704	1.80757	0.783946	0.433072	NA	NLRP14
ENSG00000218265	0.627476	1.41674	1.79899	0.787516	0.43098	NA	RPS4XP7
ENSG00000244399	0.253355	1.41586	2.77587	0.510059	0.61001	NA	RN7SL251P
ENSG00000228528	0.254761	1.41573	2.7707	0.510963	0.609377	NA	ENSG00000228528
ENSG00000172058	0.776305	1.41545	1.76414	0.802346	0.422353	NA	SERF1A
ENSG00000266533	0.272681	1.41403	2.70814	0.52214	0.601573	NA	MIR3619
ENSG00000180287	0.11263	1.41317	4.32205	0.326967	0.743693	NA	PLD5
ENSG00000152969	0.11263	1.41317	4.32205	0.326967	0.743693	NA	JAKMIP1
ENSG00000164100	0.11263	1.41317	4.32205	0.326967	0.743693	NA	NDST3
ENSG00000204616	0.11263	1.41317	4.32205	0.326967	0.743693	NA	TRIM31
ENSG00000218965	0.11263	1.41317	4.32205	0.326967	0.743693	NA	NACAP7
ENSG00000232640	0.11263	1.41317	4.32205	0.326967	0.743693	NA	ENSG00000232640
ENSG00000234273	0.11263	1.41317	4.32205	0.326967	0.743693	NA	ENSG00000234273
ENSG00000231701	0.11263	1.41317	4.32205	0.326967	0.743693	NA	BMS1P13
ENSG00000183251	0.11263	1.41317	4.32205	0.326967	0.743693	NA	OR51B4
ENSG00000279269	0.11263	1.41317	4.32205	0.326967	0.743693	NA	ENSG00000279269
ENSG00000207264	0.11263	1.41317	4.32205	0.326967	0.743693	NA	RNU6-15P
ENSG00000212172	0.11263	1.41317	4.32205	0.326967	0.743693	NA	RNU1-149P
ENSG00000258451	0.11263	1.41317	4.32205	0.326967	0.743693	NA	ENSG00000258451
ENSG00000259654	0.11263	1.41317	4.32205	0.326967	0.743693	NA	ENSG00000259654
ENSG00000162040	0.11263	1.41317	4.32205	0.326967	0.743693	NA	HS3ST6
ENSG00000275040	0.11263	1.41317	4.32205	0.326967	0.743693	NA	ENSG00000275040
ENSG00000265293	0.11263	1.41317	4.32205	0.326967	0.743693	NA	ARGFXP2
ENSG00000229732	0.11263	1.41317	4.32205	0.326967	0.743693	NA	ENSG00000229732
ENSG00000279474	0.11263	1.41317	4.32205	0.326967	0.743693	NA	ENSG00000279474
ENSG00000269050	0.11263	1.41317	4.32205	0.326967	0.743693	NA	ENSG00000269050
ENSG00000248699	0.394587	1.41314	4.32205	0.326961	0.743697	NA	ENSG00000248699
ENSG00000254252	0.170039	1.41271	3.54977	0.397972	0.690651	NA	RPL7P20
ENSG00000267644	0.170039	1.41271	3.54977	0.397972	0.690651	NA	ENSG00000267644
ENSG00000268112	0.170039	1.41271	3.54977	0.397972	0.690651	NA	ENSG00000268112
ENSG00000269845	0.170039	1.41271	3.54977	0.397972	0.690651	NA	ENSG00000269845
ENSG00000259175	0.171916	1.4127	3.53579	0.399543	0.689494	NA	ENSG00000259175
ENSG00000273176	0.171916	1.4127	3.53579	0.399543	0.689494	NA	ENSG00000273176
ENSG00000255929	0.174842	1.41268	3.5144	0.401968	0.687707	NA	ENSG00000255929
ENSG00000242968	0.177244	1.41266	3.49723	0.403938	0.686258	NA	ENSG00000242968
ENSG00000101441	0.177244	1.41266	3.49723	0.403938	0.686258	NA	CST4
ENSG00000276160	0.177244	1.41266	3.49723	0.403938	0.686258	NA	GGTLC5P
ENSG00000253628	0.182663	1.41263	3.45967	0.408313	0.683044	NA	ENSG00000253628
ENSG00000230444	0.184488	1.41262	3.44757	0.409743	0.681994	NA	TFAMP1
ENSG00000228744	0.184488	1.41262	3.44757	0.409743	0.681994	NA	RPS3AP30
ENSG00000207233	0.184488	1.41262	3.44757	0.409743	0.681994	NA	SNORA37
ENSG00000180019	0.252696	1.41227	3.13302	0.450769	0.652156	NA	ENSG00000180019
ENSG00000212163	0.256346	1.41225	3.11588	0.453241	0.650376	NA	SNORD91A
ENSG00000229536	0.232251	1.41192	2.9056	0.485932	0.627015	NA	LINC02572
ENSG00000255119	0.239456	1.41187	2.87666	0.490803	0.623566	NA	ENSG00000255119
ENSG00000106536	0.24094	1.41186	2.87085	0.491793	0.622866	NA	POU6F2
ENSG00000231536	0.246359	1.41183	2.85636	0.494278	0.62111	NA	ENSG00000231536
ENSG00000233278	0.308912	1.41147	2.68584	0.525524	0.599219	NA	RPS26P2
ENSG00000242670	0.309613	1.41086	2.46681	0.571937	0.567365	NA	RPL22P13
ENSG00000215283	0.369391	1.41056	2.38469	0.591509	0.55418	NA	HMGB3P24
ENSG00000234793	0.369291	1.41055	2.38022	0.592612	0.553441	NA	ENSG00000234793
ENSG00000177202	0.389244	1.41047	2.36097	0.597412	0.550233	NA	SPACA4
ENSG00000257964	0.377588	1.40981	2.2149	0.63651	0.524444	NA	ENSG00000257964
ENSG00000213117	0.436882	1.40942	2.14562	0.656884	0.511256	NA	ENSG00000213117
ENSG00000259144	0.52634	1.40909	2.09366	0.673027	0.50093	NA	RANBP20P
ENSG00000174343	0.564498	1.40904	2.08549	0.675638	0.49927	NA	CHRNA9
ENSG00000234488	0.513142	1.40862	2.02637	0.695143	0.486965	NA	ENSG00000234488
ENSG00000165197	1.60495	1.40769	1.22622	1.14799	0.250973	NA	VEGFD
ENSG00000278642	1.39775	1.40632	1.13583	1.23814	0.215664	NA	ENSG00000278642
ENSG00000122574	0.839154	1.40626	1.79436	0.783709	0.433211	NA	WIPF3
ENSG00000255115	0.571365	1.40414	1.92149	0.730753	0.46493	NA	ENSG00000255115
ENSG00000237429	2.21678	1.4033	0.924227	1.51835	0.128927	NA	ENSG00000237429
ENSG00000233029	0.316973	1.40313	2.39418	0.58606	0.557835	NA	ENSG00000233029
ENSG00000226398	0.722963	1.40167	1.78165	0.786724	0.431444	NA	ENSG00000226398
ENSG00000261431	0.252018	1.39857	2.77967	0.503143	0.614864	NA	ENSG00000261431
ENSG00000262624	0.254573	1.39835	2.77024	0.504777	0.613716	NA	ENSG00000262624
ENSG00000266805	0.254573	1.39835	2.77024	0.504777	0.613716	NA	ENSG00000266805
ENSG00000214593	2.22184	1.39488	0.951706	1.46566	0.142741	NA	ENSG00000214593
ENSG00000273204	2.70515	1.39339	0.953085	1.46198	0.143746	NA	ENSG00000273204
ENSG00000227634	0.985698	1.3929	1.2997	1.07171	0.283849	NA	LINC01714
ENSG00000235989	1.1294	1.39048	1.39558	0.996344	0.319083	NA	MORC2-AS1
ENSG00000160282	0.730826	1.39044	1.72012	0.808343	0.418893	NA	FTCD
ENSG00000257662	1.67506	1.38994	1.60784	0.864475	0.387327	NA	EIF4A1P12
ENSG00000207725	1.04229	1.38927	1.62909	0.852789	0.393776	NA	MIR222
ENSG00000255909	1.28667	1.3878	1.19151	1.16474	0.244123	NA	PDCD5P1
ENSG00000254088	0.553216	1.38736	1.82114	0.761808	0.446174	NA	SLC2A3P4
ENSG00000275939	0.63913	1.38417	1.8239	0.758909	0.447907	NA	ENSG00000275939
ENSG00000260895	0.568881	1.38396	1.83367	0.754749	0.4504	NA	ENSG00000260895
ENSG00000213197	0.606062	1.38347	1.8566	0.745164	0.456173	NA	ENSG00000213197
ENSG00000113073	0.522376	1.38226	1.91846	0.720504	0.471215	NA	SLC4A9
ENSG00000274031	1.01284	1.38212	1.29726	1.06542	0.286687	NA	ENSG00000274031
ENSG00000215845	2.84291	1.3812	0.837704	1.64879	0.0991905	NA	TSTD1
ENSG00000233264	1.28825	1.38093	1.42421	0.969616	0.332238	NA	ENSG00000233264
ENSG00000266315	1.93986	1.38022	0.941291	1.4663	0.142566	NA	MIR4668
ENSG00000279649	1.91016	1.37953	0.975638	1.41398	0.157367	NA	ENSG00000279649
ENSG00000225528	0.373115	1.37943	2.09083	0.65975	0.509414	NA	ENSG00000225528
ENSG00000265791	0.36752	1.378	2.19742	0.627099	0.530594	NA	ENSG00000265791
ENSG00000276352	0.389271	1.37795	2.20175	0.625844	0.531417	NA	MIR668
ENSG00000281469	0.666716	1.37784	1.85544	0.742592	0.457728	NA	ENSG00000281469
ENSG00000224397	0.364026	1.37766	2.22529	0.619095	0.535854	NA	SMIM25
ENSG00000236319	0.558984	1.37731	1.877	0.733784	0.463081	NA	ENSG00000236319
ENSG00000227177	0.326618	1.37724	2.26215	0.608819	0.542644	NA	AIMP1P2
ENSG00000265646	0.740426	1.37721	1.8813	0.73205	0.464138	NA	TUFMP1
ENSG00000274251	0.32561	1.37716	2.26903	0.606937	0.543893	NA	ENSG00000274251
ENSG00000260653	0.448846	1.37692	1.96218	0.70173	0.482848	NA	ENSG00000260653
ENSG00000183644	0.309369	1.3769	2.29241	0.600636	0.548083	NA	C11orf88
ENSG00000212329	0.305883	1.37678	2.3034	0.597718	0.550028	NA	RNU6-316P
ENSG00000273188	0.870659	1.37661	1.36282	1.01012	0.312438	NA	ENSG00000273188
ENSG00000232527	1.18778	1.37616	1.22117	1.12692	0.259776	NA	LINC02802
ENSG00000254331	0.312118	1.37534	2.4509	0.561157	0.57469	NA	CKS1BP7
ENSG00000274997	0.308058	1.37521	2.46625	0.55761	0.577111	NA	H2AC12
ENSG00000256084	0.302205	1.37513	2.47493	0.555624	0.578468	NA	ENSG00000256084
ENSG00000267062	0.305307	1.37512	2.47646	0.555276	0.578706	NA	ENSG00000267062
ENSG00000277713	0.3065	1.37504	2.48534	0.553261	0.580085	NA	MIR6856
ENSG00000214359	0.29863	1.37501	2.48866	0.552512	0.580598	NA	RPL18P10
ENSG00000254002	0.300464	1.375	2.49048	0.552101	0.580879	NA	ENSG00000254002
ENSG00000218305	0.291293	1.37491	2.50042	0.549873	0.582406	NA	CDC14C
ENSG00000137033	2.29323	1.37474	1.56688	0.877375	0.380283	NA	IL33
ENSG00000120068	0.267332	1.37458	2.54109	0.540942	0.588547	NA	HOXB8
ENSG00000157093	0.261828	1.37446	2.55699	0.53753	0.590902	NA	LYZL4
ENSG00000233786	0.260996	1.37444	2.55944	0.537008	0.591262	NA	CDC27P1
ENSG00000224003	0.256585	1.37434	2.57259	0.534222	0.593188	NA	YES1P1
ENSG00000222297	0.258245	1.37428	2.58059	0.532544	0.594349	NA	RNU6-1156P
ENSG00000262585	0.445241	1.37423	2.02659	0.678096	0.497711	NA	LINC01979
ENSG00000257663	0.250916	1.37421	2.58872	0.530848	0.595524	NA	ENSG00000257663
ENSG00000237294	0.252182	1.3742	2.59012	0.530556	0.595727	NA	EIF4BP9
ENSG00000207994	0.249205	1.37418	2.59313	0.529932	0.596159	NA	MIR100
ENSG00000213559	0.243796	1.37406	2.60999	0.526461	0.598568	NA	HNRNPA1P64
ENSG00000255478	0.242754	1.37398	2.62078	0.524263	0.600096	NA	ENSG00000255478
ENSG00000188886	0.424638	1.37394	2.04272	0.672606	0.501198	NA	ASTL
ENSG00000188585	0.238343	1.37391	2.62962	0.522476	0.601339	NA	CLEC20A
ENSG00000174837	0.238343	1.37391	2.62962	0.522476	0.601339	NA	ADGRE1
ENSG00000198759	0.232924	1.37378	2.64791	0.518818	0.603888	NA	EGFL6
ENSG00000204710	0.412582	1.37377	2.0527	0.669253	0.503334	NA	SPDYC
ENSG00000185040	0.231048	1.37375	2.65323	0.517763	0.604624	NA	SPDYE16
ENSG00000231995	4.63061	1.37321	0.641039	2.14217	0.0321801	NA	ENSG00000231995
ENSG00000113555	0.372197	1.37307	2.09584	0.655141	0.512377	NA	PCDH12
ENSG00000279168	0.36967	1.37306	2.09651	0.654927	0.512515	NA	ENSG00000279168
ENSG00000232729	0.274662	1.37298	2.77007	0.495648	0.620143	NA	ENSG00000232729
ENSG00000272196	0.351288	1.37271	2.11955	0.647642	0.517217	NA	H2AC19
ENSG00000202385	0.24909	1.3725	2.85033	0.481524	0.630144	NA	ENSG00000202385
ENSG00000170935	0.233448	1.37224	2.89845	0.473439	0.6359	NA	NCBP2L
ENSG00000228768	0.41254	1.37218	2.15552	0.636592	0.524391	NA	ENSG00000228768
ENSG00000236266	2.41455	1.37206	0.957457	1.43302	0.151852	NA	ENSG00000236266
ENSG00000214018	0.439272	1.37201	2.16821	0.632782	0.526876	NA	RRM2P3
ENSG00000225378	0.362994	1.37141	2.21308	0.619684	0.535466	NA	ENSG00000225378
ENSG00000228170	0.18997	1.3714	3.06898	0.446858	0.654977	NA	ENSG00000228170
ENSG00000274173	0.18997	1.3714	3.06898	0.446858	0.654977	NA	ENSG00000274173
ENSG00000229820	0.373898	1.37134	2.21835	0.618182	0.536456	NA	ENSG00000229820
ENSG00000207217	0.186387	1.37132	3.08753	0.444147	0.656936	NA	SNORA80D
ENSG00000187037	0.186387	1.37132	3.08753	0.444147	0.656936	NA	GPR141
ENSG00000120500	0.186387	1.37132	3.08753	0.444147	0.656936	NA	ARR3
ENSG00000254533	0.186387	1.37132	3.08753	0.444147	0.656936	NA	ENSG00000254533
ENSG00000277825	0.366693	1.37128	2.22365	0.616678	0.537447	NA	ENSG00000277825
ENSG00000218109	0.184551	1.37127	3.09934	0.442437	0.658173	NA	KIRREL3-AS3
ENSG00000240480	0.370247	1.37126	2.2251	0.616267	0.537718	NA	RPL29P2
ENSG00000207755	0.183634	1.37124	3.10461	0.441679	0.658721	NA	MIR450A2
ENSG00000204529	0.183634	1.37124	3.10461	0.441679	0.658721	NA	GUCY2EP
ENSG00000276715	0.183634	1.37124	3.10461	0.441679	0.658721	NA	YWHAEP7
ENSG00000184937	0.182149	1.3712	3.11321	0.440447	0.659614	NA	WT1
ENSG00000273474	0.182149	1.3712	3.11321	0.440447	0.659614	NA	ENSG00000273474
ENSG00000239783	0.182149	1.3712	3.11321	0.440447	0.659614	NA	ENSG00000239783
ENSG00000282511	0.180883	1.37118	3.11924	0.439587	0.660236	NA	CLUHP10
ENSG00000258509	0.180883	1.37118	3.11924	0.439587	0.660236	NA	ENSG00000258509
ENSG00000267079	0.180883	1.37118	3.11924	0.439587	0.660236	NA	ENSG00000267079
ENSG00000271752	0.179057	1.37113	3.13007	0.438052	0.661349	NA	ENSG00000271752
ENSG00000271579	0.179057	1.37113	3.13007	0.438052	0.661349	NA	ENSG00000271579
ENSG00000166569	0.179223	1.37113	3.13047	0.437996	0.661389	NA	CPLX4
ENSG00000214354	0.177347	1.37108	3.14174	0.436408	0.66254	NA	ENSG00000214354
ENSG00000230865	0.177347	1.37108	3.14174	0.436408	0.66254	NA	TSEN15P1
ENSG00000224011	0.173638	1.37099	3.16315	0.433426	0.664705	NA	ENSG00000224011
ENSG00000263264	0.172721	1.37097	3.1689	0.432633	0.665282	NA	ENSG00000263264
ENSG00000279212	0.353345	1.37096	2.24942	0.609473	0.542211	NA	ENSG00000279212
ENSG00000259476	0.171236	1.37093	3.17829	0.431342	0.66622	NA	ENSG00000259476
ENSG00000236457	0.16831	1.37086	3.19696	0.428799	0.668069	NA	ENSG00000236457
ENSG00000260613	0.16831	1.37086	3.19696	0.428799	0.668069	NA	ENSG00000260613
ENSG00000243544	0.166434	1.37081	3.20929	0.427136	0.66928	NA	RN7SL172P
ENSG00000225760	0.342598	1.37079	2.26324	0.605678	0.544729	NA	LINC00431
ENSG00000237642	0.307544	1.37034	2.30282	0.595072	0.551796	NA	HMGB3P5
ENSG00000228754	0.300163	1.37031	2.30533	0.594412	0.552236	NA	RPL13AP19
ENSG00000236018	0.304048	1.37031	2.30604	0.594224	0.552362	NA	ENSG00000236018
ENSG00000259783	0.30314	1.37027	2.30974	0.593256	0.55301	NA	LINC02259
ENSG00000276704	0.299246	1.37024	2.31212	0.592632	0.553427	NA	ENSG00000276704
ENSG00000064270	0.297761	1.37021	2.31516	0.591841	0.553957	NA	ATP2C2
ENSG00000265542	0.294835	1.37014	2.3212	0.590272	0.555008	NA	ENSG00000265542
ENSG00000233154	0.119937	1.36854	3.99787	0.342319	0.732111	NA	LINC01762
ENSG00000227815	0.119937	1.36854	3.99787	0.342319	0.732111	NA	ENSG00000227815
ENSG00000236846	0.119937	1.36854	3.99787	0.342319	0.732111	NA	ENSG00000236846
ENSG00000236913	0.119937	1.36854	3.99787	0.342319	0.732111	NA	ENSG00000236913
ENSG00000230595	0.119937	1.36854	3.99787	0.342319	0.732111	NA	RSL24D1P2
ENSG00000242493	0.119937	1.36854	3.99787	0.342319	0.732111	NA	RN7SL37P
ENSG00000225173	0.119937	1.36854	3.99787	0.342319	0.732111	NA	ENSG00000225173
ENSG00000224224	0.119937	1.36854	3.99787	0.342319	0.732111	NA	HAUS1P2
ENSG00000253926	0.119937	1.36854	3.99787	0.342319	0.732111	NA	ENSG00000253926
ENSG00000254561	0.119937	1.36854	3.99787	0.342319	0.732111	NA	ENSG00000254561
ENSG00000235489	0.119937	1.36854	3.99787	0.342319	0.732111	NA	DBF4P1
ENSG00000256923	0.119937	1.36854	3.99787	0.342319	0.732111	NA	ENSG00000256923
ENSG00000262619	0.119937	1.36854	3.99787	0.342319	0.732111	NA	LINC00621
ENSG00000132972	0.119937	1.36854	3.99787	0.342319	0.732111	NA	RNF17
ENSG00000258758	0.119937	1.36854	3.99787	0.342319	0.732111	NA	ENSG00000258758
ENSG00000260532	0.119937	1.36854	3.99787	0.342319	0.732111	NA	ENSG00000260532
ENSG00000168447	0.119937	1.36854	3.99787	0.342319	0.732111	NA	SCNN1B
ENSG00000267446	0.119937	1.36854	3.99787	0.342319	0.732111	NA	ENSG00000267446
ENSG00000227663	0.119937	1.36854	3.99787	0.342319	0.732111	NA	RPL7P2
ENSG00000266944	0.119937	1.36854	3.99787	0.342319	0.732111	NA	ENSG00000266944
ENSG00000185792	0.119937	1.36854	3.99787	0.342319	0.732111	NA	NLRP9
ENSG00000161132	0.119937	1.36854	3.99787	0.342319	0.732111	NA	ENSG00000161132
ENSG00000197585	0.109025	1.36826	4.14213	0.330327	0.741153	NA	ENSG00000197585
ENSG00000135898	0.109025	1.36826	4.14213	0.330327	0.741153	NA	GPR55
ENSG00000010282	0.109025	1.36826	4.14213	0.330327	0.741153	NA	HHATL
ENSG00000261121	0.109025	1.36826	4.14213	0.330327	0.741153	NA	LINC02473
ENSG00000282572	0.109025	1.36826	4.14213	0.330327	0.741153	NA	ENSG00000282572
ENSG00000253508	0.109025	1.36826	4.14213	0.330327	0.741153	NA	ENSG00000253508
ENSG00000212663	0.109025	1.36826	4.14213	0.330327	0.741153	NA	ENSG00000212663
ENSG00000212241	0.109025	1.36826	4.14213	0.330327	0.741153	NA	ENSG00000212241
ENSG00000278886	0.109025	1.36826	4.14213	0.330327	0.741153	NA	ENSG00000278886
ENSG00000229257	0.109025	1.36826	4.14213	0.330327	0.741153	NA	ENSG00000229257
ENSG00000263482	0.109025	1.36826	4.14213	0.330327	0.741153	NA	ANTXRLP1
ENSG00000224907	0.109025	1.36826	4.14213	0.330327	0.741153	NA	RPL21P91
ENSG00000234005	0.109025	1.36826	4.14213	0.330327	0.741153	NA	GAPDHP22
ENSG00000265444	0.109025	1.36826	4.14213	0.330327	0.741153	NA	MIR4733
ENSG00000232010	0.109025	1.36826	4.14213	0.330327	0.741153	NA	DNMT3L-AS1
ENSG00000275646	0.282263	1.36818	2.53302	0.540138	0.589102	NA	ENSG00000275646
ENSG00000222455	0.29566	1.36793	4.32379	0.316372	0.75172	NA	RNA5SP296
ENSG00000258012	0.240352	1.36751	2.62358	0.521237	0.602202	NA	ENSG00000258012
ENSG00000268105	0.238526	1.36744	2.63376	0.519196	0.603624	NA	ENSG00000268105
ENSG00000267984	0.238526	1.36744	2.63376	0.519196	0.603624	NA	ENSG00000267984
ENSG00000170166	0.235549	1.36741	2.63751	0.518447	0.604146	NA	HOXD4
ENSG00000229163	0.235549	1.36741	2.63751	0.518447	0.604146	NA	NAP1L1P2
ENSG00000257431	0.2356	1.3674	2.6398	0.517993	0.604463	NA	ENSG00000257431
ENSG00000250751	0.2356	1.3674	2.6398	0.517993	0.604463	NA	ENSG00000250751
ENSG00000270540	0.233107	1.36734	2.64816	0.516336	0.60562	NA	ENSG00000270540
ENSG00000213973	0.233107	1.36734	2.64816	0.516336	0.60562	NA	ZNF99
ENSG00000073598	0.23219	1.3673	2.65327	0.515329	0.606323	NA	FNDC8
ENSG00000188991	0.229264	1.36725	2.66089	0.513833	0.607369	NA	SLC15A5
ENSG00000234983	0.228305	1.36723	2.66383	0.513258	0.607771	NA	ENSG00000234983
ENSG00000266803	1.53162	1.36593	1.17253	1.16494	0.244042	NA	ENSG00000266803
ENSG00000214178	0.23551	1.3659	2.89368	0.47203	0.636906	NA	PPIAP23
ENSG00000254707	0.183644	1.36496	3.10401	0.439743	0.660123	NA	ENSG00000254707
ENSG00000278594	0.183644	1.36496	3.10401	0.439743	0.660123	NA	ENSG00000278594
ENSG00000244482	0.183644	1.36496	3.10401	0.439743	0.660123	NA	LILRA6
ENSG00000133048	1.18189	1.3649	1.2374	1.10305	0.270008	NA	CHI3L1
ENSG00000131183	0.17814	1.36484	3.1364	0.43516	0.663446	NA	SLC34A1
ENSG00000268295	0.17814	1.36484	3.1364	0.43516	0.663446	NA	POLR3GP1
ENSG00000261199	0.17814	1.36484	3.1364	0.43516	0.663446	NA	UBE2FP2
ENSG00000185078	0.176314	1.3648	3.14747	0.433617	0.664566	NA	ENSG00000185078
ENSG00000248781	0.176314	1.3648	3.14747	0.433617	0.664566	NA	PSMC1P4
ENSG00000237679	0.176314	1.3648	3.14747	0.433617	0.664566	NA	VDAC1P11
ENSG00000247228	0.176314	1.3648	3.14747	0.433617	0.664566	NA	ENSG00000247228
ENSG00000215088	0.176314	1.3648	3.14747	0.433617	0.664566	NA	RPS5P3
ENSG00000110944	2.13704	1.36468	1.0305	1.32428	0.185409	NA	IL23A
ENSG00000274584	0.170896	1.36467	3.18111	0.428991	0.667929	NA	ENSG00000274584
ENSG00000267443	0.170896	1.36467	3.18111	0.428991	0.667929	NA	ENSG00000267443
ENSG00000211645	0.170896	1.36467	3.18111	0.428991	0.667929	NA	IGLV1-50
ENSG00000242575	0.169978	1.36465	3.18699	0.428194	0.66851	NA	ENSG00000242575
ENSG00000232448	0.169978	1.36465	3.18699	0.428194	0.66851	NA	ENSG00000232448
ENSG00000268316	0.169978	1.36465	3.18699	0.428194	0.66851	NA	ENSG00000268316
ENSG00000234724	0.168493	1.36461	3.19659	0.426897	0.669455	NA	HDAC1P1
ENSG00000264895	0.168493	1.36461	3.19659	0.426897	0.669455	NA	ENSG00000264895
ENSG00000215034	0.165567	1.36454	3.21588	0.424315	0.671336	NA	DSTNP4
ENSG00000249619	0.165567	1.36454	3.21588	0.424315	0.671336	NA	HMGN1P13
ENSG00000204655	0.165567	1.36454	3.21588	0.424315	0.671336	NA	MOG
ENSG00000224216	0.165567	1.36454	3.21588	0.424315	0.671336	NA	ENSG00000224216
ENSG00000252639	0.165567	1.36454	3.21588	0.424315	0.671336	NA	RNU2-24P
ENSG00000214653	1.88726	1.36411	0.917571	1.48665	0.137106	NA	HNRNPA3P3
ENSG00000227045	0.438746	1.36388	1.97243	0.69147	0.48927	NA	ENSG00000227045
ENSG00000267274	3.18451	1.36292	0.802452	1.69845	0.0894236	NA	ENSG00000267274
ENSG00000260389	0.625094	1.36279	1.81841	0.749443	0.45359	NA	WBP11P1
ENSG00000276110	0.106282	1.36228	4.18276	0.325689	0.74466	NA	ENSG00000276110
ENSG00000279261	0.106282	1.36228	4.18276	0.325689	0.74466	NA	ENSG00000279261
ENSG00000273403	0.106282	1.36228	4.18276	0.325689	0.74466	NA	ENSG00000273403
ENSG00000226840	0.106282	1.36228	4.18276	0.325689	0.74466	NA	PAICSP3
ENSG00000252658	0.106282	1.36228	4.18276	0.325689	0.74466	NA	RNU6-786P
ENSG00000261467	0.106282	1.36228	4.18276	0.325689	0.74466	NA	ENSG00000261467
ENSG00000276840	0.106282	1.36228	4.18276	0.325689	0.74466	NA	PMS2P10
ENSG00000276819	0.106282	1.36228	4.18276	0.325689	0.74466	NA	TRBV15
ENSG00000237623	0.106282	1.36228	4.18276	0.325689	0.74466	NA	ENSG00000237623
ENSG00000122122	0.106282	1.36228	4.18276	0.325689	0.74466	NA	SASH3
ENSG00000176302	0.106282	1.36228	4.18276	0.325689	0.74466	NA	FOXR1
ENSG00000119973	0.106282	1.36228	4.18276	0.325689	0.74466	NA	PRLHR
ENSG00000255746	0.106282	1.36228	4.18276	0.325689	0.74466	NA	ENSG00000255746
ENSG00000198923	0.106282	1.36228	4.18276	0.325689	0.74466	NA	ENSG00000198923
ENSG00000260458	0.106282	1.36228	4.18276	0.325689	0.74466	NA	KCNJ18
ENSG00000131484	0.106282	1.36228	4.18276	0.325689	0.74466	NA	ENSG00000131484
ENSG00000181013	0.106282	1.36228	4.18276	0.325689	0.74466	NA	ENSG00000181013
ENSG00000269072	0.106282	1.36228	4.18276	0.325689	0.74466	NA	ENSG00000269072
ENSG00000254762	0.76861	1.3615	1.37833	0.987793	0.323254	NA	ENSG00000254762
ENSG00000272256	0.471115	1.36139	1.94045	0.701584	0.482939	NA	ENSG00000272256
ENSG00000241809	1.88429	1.36072	0.941332	1.44553	0.14831	NA	ENSG00000241809
ENSG00000248810	6.33233	1.35943	0.553147	2.45764	0.0139854	NA	LINC02432
ENSG00000160188	6.18099	1.35808	0.599926	2.26374	0.0235899	NA	RSPH1
ENSG00000143882	0.726954	1.35619	1.66029	0.816838	0.414021	NA	ATP6V1C2
ENSG00000169291	3.35165	1.35586	0.853838	1.58796	0.112296	NA	SHE
ENSG00000232821	1.44346	1.35248	1.16285	1.16307	0.244801	NA	ENSG00000232821
ENSG00000251896	0.818318	1.35215	1.70856	0.791401	0.42871	NA	SNORD116-27
ENSG00000177752	1.22709	1.351	1.39764	0.966631	0.333729	NA	YIPF7
ENSG00000124019	0.69337	1.34993	1.84061	0.733418	0.463303	NA	FAM124B
ENSG00000172900	0.246403	1.34908	2.79762	0.482224	0.629647	NA	ENSG00000172900
ENSG00000197408	0.246403	1.34908	2.79762	0.482224	0.629647	NA	CYP2B6
ENSG00000199697	1.45552	1.34804	1.22555	1.09995	0.271352	NA	RNU6-446P
ENSG00000267023	0.310436	1.34769	2.40598	0.560142	0.575382	NA	LRRC37A16P
ENSG00000228742	1.96244	1.34528	0.951468	1.4139	0.157392	NA	LINC02577
ENSG00000237437	0.632432	1.34383	1.95585	0.687081	0.492031	NA	ASS1P12
ENSG00000154479	3.24108	1.34352	0.763344	1.76004	0.0784011	NA	CCDC173
ENSG00000279063	0.301258	1.34227	2.42758	0.552924	0.580316	NA	ENSG00000279063
ENSG00000091106	0.305689	1.34201	2.4168	0.555286	0.578699	NA	NLRC4
ENSG00000215477	0.365761	1.3389	2.16032	0.619768	0.535411	NA	RCN1P1
ENSG00000260487	0.376535	1.3382	2.14405	0.624145	0.532532	NA	ENSG00000260487
ENSG00000249464	1.26782	1.33707	1.24555	1.07347	0.28306	NA	LINC01091
ENSG00000283138	1.90701	1.33702	1.01655	1.31525	0.188426	NA	ENSG00000283138
ENSG00000252157	0.359138	1.33501	2.171	0.614929	0.538601	NA	RNU6-479P
ENSG00000252328	0.410694	1.33495	2.19804	0.607339	0.543626	NA	ENSG00000252328
ENSG00000180139	1.90018	1.33433	1.13197	1.17876	0.238492	NA	ACTA2-AS1
ENSG00000280136	0.384333	1.33363	2.13203	0.625523	0.531628	NA	ENSG00000280136
ENSG00000259498	1.07142	1.33169	1.48335	0.897759	0.369314	NA	TPM1-AS
ENSG00000268964	0.696951	1.33124	1.55676	0.855137	0.392476	NA	ERVV-2
ENSG00000228952	0.402873	1.33103	2.35195	0.565926	0.571444	NA	LINC02041
ENSG00000251441	0.541974	1.33019	1.72045	0.773163	0.439426	NA	RTEL1P1
ENSG00000165349	0.820266	1.32958	1.52021	0.874604	0.381789	NA	SLC7A3
ENSG00000213269	0.894387	1.32958	1.64734	0.807108	0.419604	NA	ENSG00000213269
ENSG00000235325	0.338126	1.32938	2.43013	0.547042	0.58435	NA	ENSG00000235325
ENSG00000257880	0.319187	1.32878	2.4611	0.539914	0.589256	NA	ENSG00000257880
ENSG00000253799	0.306438	1.32841	2.48137	0.535352	0.592407	NA	LINC01030
ENSG00000261465	0.239699	1.32803	2.57059	0.516626	0.605418	NA	ENSG00000261465
ENSG00000267115	0.293866	1.32795	2.50678	0.529743	0.59629	NA	ENSG00000267115
ENSG00000233110	0.292949	1.3279	2.50948	0.529154	0.596698	NA	ENSG00000233110
ENSG00000231544	0.487315	1.32741	1.93487	0.686043	0.492686	NA	RSL24D1P11
ENSG00000261026	0.278841	1.32729	2.54483	0.521564	0.601974	NA	ENSG00000261026
ENSG00000252139	0.523845	1.32684	1.92557	0.689061	0.490785	NA	ENSG00000252139
ENSG00000278131	0.339176	1.32575	2.6429	0.501626	0.615931	NA	ENSG00000278131
ENSG00000250803	1.34288	1.32554	1.25643	1.055	0.291426	NA	ENSG00000250803
ENSG00000258581	1.45253	1.32545	1.08624	1.22022	0.222381	NA	ENSG00000258581
ENSG00000226081	0.308264	1.32508	2.69026	0.492547	0.622332	NA	USP12PX
ENSG00000141977	0.510316	1.32496	1.93294	0.685465	0.493051	NA	CIB3
ENSG00000279331	0.289539	1.32445	2.73722	0.483867	0.62848	NA	RBM12B-AS1
ENSG00000180113	1.6833	1.32347	1.02094	1.29633	0.194861	NA	TDRD6
ENSG00000251072	0.236406	1.32261	2.89412	0.456998	0.647673	NA	LMNB1-DT
ENSG00000170959	0.231077	1.32244	2.91027	0.454404	0.649538	NA	DCDC1
ENSG00000238886	0.229252	1.32236	2.91808	0.453159	0.650434	NA	SNORD121A
ENSG00000273768	0.223833	1.32212	2.94088	0.449566	0.653023	NA	RNVU1-29
ENSG00000263464	0.219555	1.32193	2.95963	0.446655	0.655124	NA	PPIAL4C
ENSG00000243234	0.82502	1.32161	1.62445	0.81357	0.415891	NA	ENSG00000243234
ENSG00000203782	0.302946	1.3215	2.24238	0.589329	0.555641	NA	LOR
ENSG00000166558	0.308274	1.32123	2.23153	0.592072	0.553803	NA	SLC38A8
ENSG00000234571	0.309732	1.32115	2.22861	0.592814	0.553305	NA	H2BP2
ENSG00000272991	0.858746	1.3203	1.47723	0.893767	0.371447	NA	ENSG00000272991
ENSG00000258945	0.507763	1.3197	1.84018	0.717157	0.473277	NA	ENSG00000258945
ENSG00000182477	0.229161	1.31963	3.2299	0.408565	0.682859	NA	OR2B8P
ENSG00000131477	2.73552	1.31953	0.814732	1.61959	0.10532	NA	RAMP2
ENSG00000248367	8.966	1.31928	0.427043	3.08933	0.00200606	NA	ENSG00000248367
ENSG00000221870	0.218505	1.31927	3.27925	0.40231	0.687456	NA	ENSG00000221870
ENSG00000268204	0.575975	1.31855	1.82201	0.72368	0.469262	NA	ENSG00000268204
ENSG00000283247	1.13007	1.31853	1.57736	0.835912	0.403204	NA	CCDC201
ENSG00000227586	0.661858	1.31843	1.80364	0.730981	0.464791	NA	RPS26P39
ENSG00000254288	0.388253	1.31839	2.1292	0.619196	0.535787	NA	ENSG00000254288
ENSG00000251596	0.921832	1.31808	1.50574	0.87537	0.381373	NA	HADHAP1
ENSG00000143318	1.31713	1.31797	1.10937	1.18804	0.234819	NA	CASQ1
ENSG00000277893	0.169966	1.31762	3.54956	0.371205	0.710485	NA	SRD5A2
[truncated: 34,382 more rows]
